# Supplementary material for: The tip-of-the-tongue state and curiosity
Source: Cogn Res Princ Implic. 2017 Jul 18;2:31. doi: 10.1186/s41235-017-0065-4 (PMC5514176; doi:10.1186/s41235-017-0065-4)
Supplement: Supplementary file 1 — Data. (XLSX 264 kb) [file 41235_2017_65_MOESM1_ESM.xlsx]

## Sheet: dataAllSubjectsPaulCODE.csv
subjectID	questionNum	question_txt	response	in TOT (yes) or not (no)	see answer (yes) or not (no)	Attention	experimenter CB2= christine CB1Is Paul	load task correct=1 wrong=0	OVERLAP(questionnums 37-40, 75-82)
Subj311	78	(78, Neptune gets its blue color from what gas?)	NR	yes	No	full	CB2	1	1
Subj311	47	(47, What word appears above George Washingtons head on a standard (1932-1998) quarter?) return Liberty I 4398 311 pracquestions, 47 Answer (47, What word appears above George Washingtons head on a standard (1932-1998) quarter?)	NR	No	No	full	CB2	1	0
Subj311	9	(9, What is the last name of the Spanish explorer who crossed Panama and found the Pacific Ocean?)	NR	yes	No	divided	CB2	1	0
Subj311	32	(32, Who is known as The Father of Geometry?)	NR	No	yes	divided	CB2	1	0
Subj311	43	(43, For which country is the yen the monetary unit?)	C	No	No	full	CB2	1	0
Subj311	81	(81, What is the last name of Queen Elizabeth Is mother?) return Boleyn I 3523 311 pracquestions, 81 Answer (81, What is the last name of Queen Elizabeth Is mother?)	NR	No	No	full	CB2	1	1
Subj311	49	(49, What is the last name of the author of äóìGone with the Wind?äó)	I	yes	No	full	CB2	1	0
Subj311	50	(50, What is the last name of the man who invented the telegraph?)	I	yes	No	full	CB2	1	0
Subj311	41	(41, What is the Latin name for the funny bone?)	NR	No	yes	full	CB2	0	0
Subj311	62	(62, What is the name of the scholarship that enables international students to study at Oxford University?)	I	yes	No	full	CB2	1	0
Subj311	11	(11, What is the name of the lightest wood known?)	I	yes	No	divided	CB2	1	0
Subj311	68	(68, What is the last name of the inventor of blue jeans?)	NR	yes	No	full	CB2	1	0
Subj311	74	(74, What is the palace built by King Louis XIV?)	I	yes	No	full	CB2	1	0
Subj311	31	(31, What nationality was the painter Rembrandt?)	NR	No	No	divided	CB2	0	0
Subj311	8	(8, What is the name of the game that uses a doubling cube?)	NR	yes	No	divided	CB2	0	0
Subj311	58	(58, With which artist is the movement Pointillism associated?)	I	yes	No	full	CB2	0	0
Subj311	22	(22, Which country is the first to use gunpowder?)	I	No	No	divided	CB2	1	0
Subj311	23	(23, What is the last name of the author who wrote under the pseudonym of Mark Twain?)	NR	yes	yes	divided	CB2	1	0
Subj311	66	(66, How many wives did Henry VIII have?)	C	No	No	full	CB2	1	0
Subj311	28	(28, Which sport used the terms stones and brooms?)	NR	No	yes	divided	CB2	1	0
Subj311	39	(39, What is the name of the mountain range in which Mt. Everest is located?)	I	No	No	divided	CB2	0	1
Subj311	13	(13, What is the last name of the woman who founded the American Red Cross?)	NR	No	yes	divided	CB2	0	0
Subj311	30	(30, What is the unit of sound intensity?)	NR	yes	No	divided	CB2	0	0
Subj311	35	(35, What is the last name of the first signer of the Declaration of Independence?)	I	yes	No	divided	CB2	1	0
Subj311	64	(64, What is the technical name for the German measles?)	I	yes	No	full	CB2	1	0
Subj311	37	(37, What is the last name of the creator of the Muppets?)	NR	No	yes	divided	CB2	1	1
Subj311	82	(82, What is the last name of the cult leader who forced his followers to drink poison Kool-aid?)	NR	yes	No	full	CB2	1	1
Subj311	26	(26, Who theorized in 1543 that the earth revolves around the sun?)	NR	yes	No	divided	CB2	1	0
Subj311	12	(12, What sea lies between Riga and Stockholm?)	NR	No	yes	divided	CB2	1	0
Subj311	69	(69, What is the name of the Chinese religion founded by Lao Tse?)	C	yes	No	full	CB2	1	0
Subj311	6	(6, For which city were the game properties in classic Monopoly named?)	I	No	No	divided	CB2	1	0
Subj311	44	(44, What was the first name of Sherlock Holmes Dr. Watson?) return John I 3776 311 pracquestions, 44 Answer (44, What was the first name of Sherlock Holmes Dr. Watson?)	NR	yes	No	full	CB2	1	0
Subj311	1	(1, What is the name of the ancient warrior who was dipped in the River Styx?)	NR	No	No	divided	CB2	0	0
Subj311	59	(59, What Italian city was destroyed when Mount Vesuvius erupted in 79 A.D.?)	C	yes	No	full	CB2	1	0
Subj311	42	(42, For which country is the rupee the monetary unit?)	NR	No	No	full	CB2	1	0
Subj311	48	(48, What is the last name of the first person to complete a solo flight across the Atlantic ocean?)	NR	yes	yes	full	CB2	1	0
Subj311	65	(65, What sailors disease resulted from a deficiency of Vitamin C?) return Scurvy I 4002 311 pracquestions, 65 Answer (65, What sailors disease resulted from a deficiency of Vitamin C?)	NR	No	No	full	CB2	1	0
Subj311	20	(20, What are people who make maps called?)	NR	yes	No	divided	CB2	1	0
Subj311	56	(56, What is the name for a word like äóÖmadamäó» that reads the same way when read backwards or forwards?)	NR	yes	No	full	CB2	1	0
Subj311	24	(24, What was the last name of Buffalo Bill?)	NR	No	yes	divided	CB2	1	0
Subj311	34	(34, For which country was the drachma the original monetary unit?)	I	No	No	divided	CB2	0	0
Subj311	77	(77, How many timezones are there in Canada?)	I	No	No	full	CB2	1	1
Subj311	55	(55, What is the name of the largest ocean on Earth?)	C	yes	No	full	CB2	1	0
Subj311	36	(36, What is the name of the capital of Finland?)	NR	No	No	divided	CB2	1	0
Subj311	25	(25, What is the city in which the baseball hall of fame is located?)	NR	No	No	divided	CB2	0	0
Subj311	76	(76, What is the longest book in the Bible?)	NR	yes	No	full	CB2	1	1
Subj311	40	(40, What is the name for words that share the same spelling and pronunciation, but have different meanings?)	NR	yes	No	divided	CB2	1	1
Subj311	14	(14, What is the name of the ship on which Charles Darwin made his scientific voyage?)	NR	yes	No	divided	CB2	1	0
Subj311	3	(3, What creatures live in a formicary?)	NR	No	No	divided	CB2	1	0
Subj311	60	(60, What is the name of the North Star?)	NR	yes	No	full	CB2	1	0
Subj311	5	(5, What is the last name of the twenty-first U.S. president?)	NR	yes	No	divided	CB2	0	0
Subj311	54	(54, What is the capital of Canada?)	I	yes	No	full	CB2	1	0
Subj311	18	(18, What is the last name of the mythical giant lumberjack?)	NR	No	No	divided	CB2	0	0
Subj311	38	(38, What is the name of the Volkswagon Beetle featured in the film äóìThe Love Bug?äó)	NR	No	No	divided	CB2	0	1
Subj311	72	(72, What is the last name of the man who co-wrote, produced, directed, and starred in the film äóìCitizen Kane?äó)	NR	No	yes	full	CB2	1	0
Subj311	45	(45, Of which country is Nairobi the capital?)	NR	yes	No	full	CB2	1	0
Subj311	33	(33, What is the Latin name for the thighbone?)	NR	No	No	divided	CB2	1	0
Subj311	79	(79, What was the first country to grant all women the right to vote?)	I	yes	No	full	CB2	1	1
Subj311	57	(57, Which mythical bird burns itself so that a new bird can emerge from the ashes?)	I	yes	No	full	CB2	1	0
Subj311	10	(10, What is an illegal move by a baseball pitcher that results in all runners advancing one base?)	NR	yes	No	divided	CB2	1	0
Subj311	70	(70, What is the name for a cyclone that occurs over land?)	I	yes	No	full	CB2	1	0
Subj311	17	(17, What is the term in golf referring to a score one under par on a particular hole?)	I	yes	No	divided	CB2	1	0
Subj311	71	(71, What is the smallest independent state in the world by both area and population?)	NR	yes	No	full	CB2	1	0
Subj311	27	(27, What is the name for the Greek god referred to as Cupid in Roman mythology?)	NR	No	No	divided	CB2	1	0
Subj311	46	(46, The äóÖpatellaäó» refers to what part of the human body?)	NR	No	No	full	CB2	1	0
Subj311	21	(21, What animal runs the fastest?)	C	yes	No	divided	CB2	0	0
Subj311	73	(73, What is the last name of the person who invented the cotton gin?)	NR	No	No	full	CB2	1	0
Subj311	19	(19, What is the name of the capital of Australia?)	NR	yes	No	divided	CB2	1	0
Subj311	15	(15, What is the capital of Northern Ireland?)	NR	No	No	divided	CB2	1	0
Subj311	80	(80, Who was the first man to commit murder in the Bible?)	I	yes	No	full	CB2	1	1
Subj311	61	(61, What is the name of the volcanic rock that can float in water?)	NR	yes	No	full	CB2	1	0
Subj311	75	(75, What was Chopins nationality?) return Polish I 2274 311 pracquestions, 75 Answer (75, What was Chopins nationality?)	I	yes	No	full	CB2	1	1
Subj311	16	(16, What was the last name of the female star of the movie Casablanca?)	NR	No	No	divided	CB2	1	0
Subj311	52	(52, What is the last name of the woman who began the profession of nursing?)	NR	yes	No	full	CB2	1	0
Subj311	29	(29, What is the last name of the author of äóìCharlie and the Chocolate Factory?äó)	NR	No	No	divided	CB2	1	0
Subj311	51	(51, What was New York City originally called when it was a Dutch colony?)	I	yes	No	full	CB2	1	0
Subj311	2	(2, What is the name of the instrument used to measure windspeed?)	NR	yes	No	divided	CB2	1	0
Subj311	53	(53, What is the name of the automobile instrument that measures mileage?)	NR	yes	No	full	CB2	0	0
Subj311	7	(7, What is the name of the island-city believed since antiquity to have sunk into the ocean?)	NR	yes	No	divided	CB2	1	0
Subj311	4	(4, What is the first sign of the zodiac?)	NR	No	No	divided	CB2	0	0
Subj311	63	(63, What is the name of the husband-wife spies executed in 1951 for passing atomic secrets to Russia?)	NR	No	No	full	CB2	1	0
Subj312	50	(50, What is the last name of the man who invented the telegraph?)	NR	yes	No	full	CB2	1	0
Subj312	31	(31, What nationality was the painter Rembrandt?)	C	No	No	divided	CB2	0	0
Subj312	26	(26, Who theorized in 1543 that the earth revolves around the sun?)	I	No	No	divided	CB2	1	0
Subj312	73	(73, What is the last name of the person who invented the cotton gin?)	NR	No	yes	full	CB2	1	0
Subj312	55	(55, What is the name of the largest ocean on Earth?)	C	No	No	full	CB2	1	0
Subj312	49	(49, What is the last name of the author of äóìGone with the Wind?äó)	NR	yes	No	full	CB2	1	0
Subj312	22	(22, Which country is the first to use gunpowder?)	C	No	No	divided	CB2	0	0
Subj312	56	(56, What is the name for a word like äóÖmadamäó» that reads the same way when read backwards or forwards?)	NR	yes	yes	full	CB2	1	0
Subj312	45	(45, Of which country is Nairobi the capital?)	NR	yes	No	full	CB2	1	0
Subj312	65	(65, What sailors disease resulted from a deficiency of Vitamin C?) return Scurvy I 4147 312 pracquestions, 65 Answer (65, What sailors disease resulted from a deficiency of Vitamin C?)	NR	yes	yes	full	CB2	1	0
Subj312	21	(21, What animal runs the fastest?)	C	No	No	divided	CB2	1	0
Subj312	27	(27, What is the name for the Greek god referred to as Cupid in Roman mythology?)	C	No	No	divided	CB2	1	0
Subj312	57	(57, Which mythical bird burns itself so that a new bird can emerge from the ashes?)	C	No	No	full	CB2	0	0
Subj312	66	(66, How many wives did Henry VIII have?)	NR	No	No	full	CB2	1	0
Subj312	39	(39, What is the name of the mountain range in which Mt. Everest is located?)	NR	No	No	divided	CB2	1	1
Subj312	16	(16, What was the last name of the female star of the movie Casablanca?)	C	No	No	divided	CB2	0	0
Subj312	51	(51, What was New York City originally called when it was a Dutch colony?)	C	No	No	full	CB2	1	0
Subj312	10	(10, What is an illegal move by a baseball pitcher that results in all runners advancing one base?)	NR	No	No	divided	CB2	1	0
Subj312	37	(37, What is the last name of the creator of the Muppets?)	NR	yes	yes	divided	CB2	0	1
Subj312	28	(28, Which sport used the terms stones and brooms?)	NR	No	No	divided	CB2	0	0
Subj312	14	(14, What is the name of the ship on which Charles Darwin made his scientific voyage?)	NR	No	No	divided	CB2	1	0
Subj312	30	(30, What is the unit of sound intensity?)	C	No	No	divided	CB2	0	0
Subj312	82	(82, What is the last name of the cult leader who forced his followers to drink poison Kool-aid?)	NR	No	No	full	CB2	1	1
Subj312	18	(18, What is the last name of the mythical giant lumberjack?)	NR	No	No	divided	CB2	0	0
Subj312	53	(53, What is the name of the automobile instrument that measures mileage?)	C	No	No	full	CB2	1	0
Subj312	69	(69, What is the name of the Chinese religion founded by Lao Tse?)	C	No	No	full	CB2	1	0
Subj312	79	(79, What was the first country to grant all women the right to vote?)	NR	No	yes	full	CB2	1	1
Subj312	7	(7, What is the name of the island-city believed since antiquity to have sunk into the ocean?)	C	No	No	divided	CB2	1	0
Subj312	78	(78, Neptune gets its blue color from what gas?)	NR	No	yes	full	CB2	1	1
Subj312	75	(75, What was Chopins nationality?) return Polish I 2507 312 pracquestions, 75 Answer (75, What was Chopins nationality?)	I	No	yes	full	CB2	1	1
Subj312	61	(61, What is the name of the volcanic rock that can float in water?)	NR	No	No	full	CB2	1	0
Subj312	23	(23, What is the last name of the author who wrote under the pseudonym of Mark Twain?)	NR	No	No	divided	CB2	0	0
Subj312	67	(67, What is the name of the first artificial satellite put in orbit by the Russians in 1957?)	NR	No	No	full	CB2	1	0
Subj312	24	(24, What was the last name of Buffalo Bill?)	NR	No	No	divided	CB2	1	0
Subj312	46	(46, The äóÖpatellaäó» refers to what part of the human body?)	C	No	No	full	CB2	1	0
Subj312	44	(44, What was the first name of Sherlock Holmes Dr. Watson?) return John I 3497 312 pracquestions, 44 Answer (44, What was the first name of Sherlock Holmes Dr. Watson?)	NR	No	No	full	CB2	1	0
Subj312	60	(60, What is the name of the North Star?)	NR	No	No	full	CB2	1	0
Subj312	59	(59, What Italian city was destroyed when Mount Vesuvius erupted in 79 A.D.?)	C	No	No	full	CB2	1	0
Subj312	8	(8, What is the name of the game that uses a doubling cube?)	NR	No	No	divided	CB2	1	0
Subj312	13	(13, What is the last name of the woman who founded the American Red Cross?)	NR	No	yes	divided	CB2	1	0
Subj312	6	(6, For which city were the game properties in classic Monopoly named?)	NR	No	yes	divided	CB2	1	0
Subj312	4	(4, What is the first sign of the zodiac?)	NR	No	No	divided	CB2	0	0
Subj312	74	(74, What is the palace built by King Louis XIV?)	C	No	No	full	CB2	1	0
Subj312	48	(48, What is the last name of the first person to complete a solo flight across the Atlantic ocean?)	NR	No	yes	full	CB2	1	0
Subj312	38	(38, What is the name of the Volkswagon Beetle featured in the film äóìThe Love Bug?äó)	NR	No	No	divided	CB2	1	1
Subj312	47	(47, What word appears above George Washingtons head on a standard (1932-1998) quarter?) return Liberty I 4487 312 pracquestions, 47 Answer (47, What word appears above George Washingtons head on a standard (1932-1998) quarter?)	NR	No	No	full	CB2	1	0
Subj312	68	(68, What is the last name of the inventor of blue jeans?)	C	No	No	full	CB2	1	0
Subj312	64	(64, What is the technical name for the German measles?)	NR	No	No	full	CB2	1	0
Subj312	70	(70, What is the name for a cyclone that occurs over land?)	C	No	No	full	CB2	1	0
Subj312	58	(58, With which artist is the movement Pointillism associated?)	C	No	No	full	CB2	1	0
Subj312	1	(1, What is the name of the ancient warrior who was dipped in the River Styx?)	NR	No	No	divided	CB2	0	0
Subj312	19	(19, What is the name of the capital of Australia?)	I	No	No	divided	CB2	1	0
Subj312	11	(11, What is the name of the lightest wood known?)	NR	No	No	divided	CB2	0	0
Subj312	5	(5, What is the last name of the twenty-first U.S. president?)	NR	No	No	divided	CB2	1	0
Subj312	76	(76, What is the longest book in the Bible?)	NR	No	yes	full	CB2	1	1
Subj312	15	(15, What is the capital of Northern Ireland?)	I	No	No	divided	CB2	1	0
Subj312	43	(43, For which country is the yen the monetary unit?)	C	No	No	full	CB2	1	0
Subj312	72	(72, What is the last name of the man who co-wrote, produced, directed, and starred in the film äóìCitizen Kane?äó)	NR	No	No	full	CB2	1	0
Subj312	12	(12, What sea lies between Riga and Stockholm?)	NR	No	No	divided	CB2	1	0
Subj312	52	(52, What is the last name of the woman who began the profession of nursing?)	C	No	yes	full	CB2	1	0
Subj312	2	(2, What is the name of the instrument used to measure windspeed?)	NR	No	No	divided	CB2	1	0
Subj312	41	(41, What is the Latin name for the funny bone?)	NR	No	No	full	CB2	0	0
Subj312	29	(29, What is the last name of the author of äóìCharlie and the Chocolate Factory?äó)	C	No	No	divided	CB2	0	0
Subj312	32	(32, Who is known as The Father of Geometry?)	NR	No	yes	divided	CB2	1	0
Subj312	17	(17, What is the term in golf referring to a score one under par on a particular hole?)	NR	No	No	divided	CB2	0	0
Subj312	81	(81, What is the last name of Queen Elizabeth Is mother?) return Boleyn I 3374 312 pracquestions, 81 Answer (81, What is the last name of Queen Elizabeth Is mother?)	NR	No	No	full	CB2	1	1
Subj312	34	(34, For which country was the drachma the original monetary unit?)	NR	No	No	divided	CB2	1	0
Subj312	77	(77, How many timezones are there in Canada?)	NR	No	yes	full	CB2	1	1
Subj312	35	(35, What is the last name of the first signer of the Declaration of Independence?)	C	No	yes	divided	CB2	0	0
Subj312	36	(36, What is the name of the capital of Finland?)	NR	No	yes	divided	CB2	1	0
Subj312	40	(40, What is the name for words that share the same spelling and pronunciation, but have different meanings?)	C	No	No	divided	CB2	0	1
Subj312	62	(62, What is the name of the scholarship that enables international students to study at Oxford University?)	NR	No	No	full	CB2	1	0
Subj312	9	(9, What is the last name of the Spanish explorer who crossed Panama and found the Pacific Ocean?)	NR	No	No	divided	CB2	1	0
Subj312	33	(33, What is the Latin name for the thighbone?)	NR	No	yes	divided	CB2	0	0
Subj312	3	(3, What creatures live in a formicary?)	NR	No	No	divided	CB2	1	0
Subj312	42	(42, For which country is the rupee the monetary unit?)	C	No	No	full	CB2	1	0
Subj312	20	(20, What are people who make maps called?)	C	No	No	divided	CB2	1	0
Subj312	71	(71, What is the smallest independent state in the world by both area and population?)	NR	yes	yes	full	CB2	1	0
Subj312	25	(25, What is the city in which the baseball hall of fame is located?)	NR	No	No	divided	CB2	0	0
Subj312	63	(63, What is the name of the husband-wife spies executed in 1951 for passing atomic secrets to Russia?)	NR	No	No	full	CB2	1	0
Subj312	54	(54, What is the capital of Canada?)	NR	yes	yes	full	CB2	1	0
Subj312	80	(80, Who was the first man to commit murder in the Bible?)	C	No	No	full	CB2	1	1
Subj313	5	(5, What is the last name of the twenty-first U.S. president?)	I	No	No	divided	CB2	0	0
Subj313	45	(45, Of which country is Nairobi the capital?)	I	No	No	full	CB2	1	0
Subj313	36	(36, What is the name of the capital of Finland?)	NR	No	yes	divided	CB2	1	0
Subj313	65	(65, What sailors disease resulted from a deficiency of Vitamin C?) return Scurvy I 3859 313 pracquestions, 65 Answer (65, What sailors disease resulted from a deficiency of Vitamin C?)	C	No	yes	full	CB2	1	0
Subj313	2	(2, What is the name of the instrument used to measure windspeed?)	NR	No	yes	divided	CB2	1	0
Subj313	64	(64, What is the technical name for the German measles?)	NR	No	No	full	CB2	1	0
Subj313	40	(40, What is the name for words that share the same spelling and pronunciation, but have different meanings?)	NR	yes	No	divided	CB2	1	1
Subj313	42	(42, For which country is the rupee the monetary unit?)	C	No	No	full	CB2	1	0
Subj313	55	(55, What is the name of the largest ocean on Earth?)	I	No	No	full	CB2	1	0
Subj313	30	(30, What is the unit of sound intensity?)	C	No	No	divided	CB2	1	0
Subj313	26	(26, Who theorized in 1543 that the earth revolves around the sun?)	NR	yes	No	divided	CB2	0	0
Subj313	75	(75, What was Chopins nationality?) return Polish I 2449 313 pracquestions, 75 Answer (75, What was Chopins nationality?)	I	No	yes	full	CB2	1	1
Subj313	25	(25, What is the city in which the baseball hall of fame is located?)	C	No	No	divided	CB2	0	0
Subj313	19	(19, What is the name of the capital of Australia?)	I	No	No	divided	CB2	0	0
Subj313	11	(11, What is the name of the lightest wood known?)	NR	No	No	divided	CB2	0	0
Subj313	9	(9, What is the last name of the Spanish explorer who crossed Panama and found the Pacific Ocean?)	NR	yes	yes	divided	CB2	1	0
Subj313	6	(6, For which city were the game properties in classic Monopoly named?)	I	No	yes	divided	CB2	1	0
Subj313	44	(44, What was the first name of Sherlock Holmes Dr. Watson?) return John I 3934 313 pracquestions, 44 Answer (44, What was the first name of Sherlock Holmes Dr. Watson?)	NR	No	No	full	CB2	1	0
Subj313	74	(74, What is the palace built by King Louis XIV?)	NR	yes	No	full	CB2	1	0
Subj313	4	(4, What is the first sign of the zodiac?)	NR	No	No	divided	CB2	1	0
Subj313	20	(20, What are people who make maps called?)	C	No	No	divided	CB2	1	0
Subj313	59	(59, What Italian city was destroyed when Mount Vesuvius erupted in 79 A.D.?)	NR	yes	No	full	CB2	1	0
Subj313	47	(47, What word appears above George Washingtons head on a standard (1932-1998) quarter?) return Liberty I 4597 313 pracquestions, 47 Answer (47, What word appears above George Washingtons head on a standard (1932-1998) quarter?)	NR	No	No	full	CB2	1	0
Subj313	77	(77, How many timezones are there in Canada?)	I	No	No	full	CB2	1	1
Subj313	66	(66, How many wives did Henry VIII have?)	I	No	yes	full	CB2	1	0
Subj313	41	(41, What is the Latin name for the funny bone?)	C	No	No	full	CB2	0	0
Subj313	73	(73, What is the last name of the person who invented the cotton gin?)	NR	No	No	full	CB2	1	0
Subj313	35	(35, What is the last name of the first signer of the Declaration of Independence?)	C	No	No	divided	CB2	1	0
Subj313	69	(69, What is the name of the Chinese religion founded by Lao Tse?)	NR	yes	No	full	CB2	1	0
Subj313	71	(71, What is the smallest independent state in the world by both area and population?)	C	No	yes	full	CB2	1	0
Subj313	82	(82, What is the last name of the cult leader who forced his followers to drink poison Kool-aid?)	NR	No	No	full	CB2	1	1
Subj313	13	(13, What is the last name of the woman who founded the American Red Cross?)	NR	No	No	divided	CB2	1	0
Subj313	76	(76, What is the longest book in the Bible?)	NR	No	No	full	CB2	1	1
Subj313	51	(51, What was New York City originally called when it was a Dutch colony?)	C	No	No	full	CB2	1	0
Subj313	38	(38, What is the name of the Volkswagon Beetle featured in the film äóìThe Love Bug?äó)	C	No	No	divided	CB2	1	1
Subj313	8	(8, What is the name of the game that uses a doubling cube?)	NR	No	No	divided	CB2	0	0
Subj313	21	(21, What animal runs the fastest?)	C	No	No	divided	CB2	0	0
Subj313	68	(68, What is the last name of the inventor of blue jeans?)	NR	No	yes	full	CB2	1	0
Subj313	27	(27, What is the name for the Greek god referred to as Cupid in Roman mythology?)	C	No	No	divided	CB2	1	0
Subj313	32	(32, Who is known as The Father of Geometry?)	C	No	No	divided	CB2	1	0
Subj313	48	(48, What is the last name of the first person to complete a solo flight across the Atlantic ocean?)	C	No	No	full	CB2	1	0
Subj313	60	(60, What is the name of the North Star?)	NR	No	No	full	CB2	1	0
Subj313	7	(7, What is the name of the island-city believed since antiquity to have sunk into the ocean?)	C	No	No	divided	CB2	1	0
Subj313	49	(49, What is the last name of the author of äóìGone with the Wind?äó)	NR	No	No	full	CB2	1	0
Subj313	62	(62, What is the name of the scholarship that enables international students to study at Oxford University?)	C	No	No	full	CB2	1	0
Subj313	18	(18, What is the last name of the mythical giant lumberjack?)	NR	yes	No	divided	CB2	0	0
Subj313	57	(57, Which mythical bird burns itself so that a new bird can emerge from the ashes?)	C	No	No	full	CB2	1	0
Subj313	16	(16, What was the last name of the female star of the movie Casablanca?)	NR	No	No	divided	CB2	1	0
Subj313	54	(54, What is the capital of Canada?)	I	No	No	full	CB2	1	0
Subj313	50	(50, What is the last name of the man who invented the telegraph?)	C	No	No	full	CB2	1	0
Subj313	56	(56, What is the name for a word like äóÖmadamäó» that reads the same way when read backwards or forwards?)	NR	yes	No	full	CB2	1	0
Subj313	70	(70, What is the name for a cyclone that occurs over land?)	C	No	No	full	CB2	1	0
Subj313	10	(10, What is an illegal move by a baseball pitcher that results in all runners advancing one base?)	C	No	No	divided	CB2	1	0
Subj313	43	(43, For which country is the yen the monetary unit?)	I	No	No	full	CB2	1	0
Subj313	29	(29, What is the last name of the author of äóìCharlie and the Chocolate Factory?äó)	NR	No	No	divided	CB2	1	0
Subj313	63	(63, What is the name of the husband-wife spies executed in 1951 for passing atomic secrets to Russia?)	C	No	No	full	CB2	1	0
Subj313	23	(23, What is the last name of the author who wrote under the pseudonym of Mark Twain?)	NR	No	yes	divided	CB2	1	0
Subj313	28	(28, Which sport used the terms stones and brooms?)	I	No	No	divided	CB2	0	0
Subj313	12	(12, What sea lies between Riga and Stockholm?)	NR	No	No	divided	CB2	0	0
Subj313	79	(79, What was the first country to grant all women the right to vote?)	I	No	yes	full	CB2	1	1
Subj313	58	(58, With which artist is the movement Pointillism associated?)	NR	No	No	full	CB2	1	0
Subj313	37	(37, What is the last name of the creator of the Muppets?)	NR	No	No	divided	CB2	1	1
Subj313	72	(72, What is the last name of the man who co-wrote, produced, directed, and starred in the film äóìCitizen Kane?äó)	NR	No	No	full	CB2	1	0
Subj313	34	(34, For which country was the drachma the original monetary unit?)	C	No	No	divided	CB2	1	0
Subj313	17	(17, What is the term in golf referring to a score one under par on a particular hole?)	C	No	No	divided	CB2	1	0
Subj313	14	(14, What is the name of the ship on which Charles Darwin made his scientific voyage?)	NR	No	No	divided	CB2	1	0
Subj313	81	(81, What is the last name of Queen Elizabeth Is mother?) return Boleyn I 3660 313 pracquestions, 81 Answer (81, What is the last name of Queen Elizabeth Is mother?)	NR	No	No	full	CB2	1	1
Subj313	61	(61, What is the name of the volcanic rock that can float in water?)	I	No	No	full	CB2	1	0
Subj313	3	(3, What creatures live in a formicary?)	NR	No	No	divided	CB2	1	0
Subj313	78	(78, Neptune gets its blue color from what gas?)	NR	No	No	full	CB2	1	1
Subj313	80	(80, Who was the first man to commit murder in the Bible?)	C	No	No	full	CB2	1	1
Subj313	39	(39, What is the name of the mountain range in which Mt. Everest is located?)	C	No	No	divided	CB2	1	1
Subj313	33	(33, What is the Latin name for the thighbone?)	NR	No	No	divided	CB2	1	0
Subj313	67	(67, What is the name of the first artificial satellite put in orbit by the Russians in 1957?)	C	No	No	full	CB2	1	0
Subj313	46	(46, The äóÖpatellaäó» refers to what part of the human body?)	NR	No	No	full	CB2	1	0
Subj313	53	(53, What is the name of the automobile instrument that measures mileage?)	C	No	No	full	CB2	1	0
Subj313	1	(1, What is the name of the ancient warrior who was dipped in the River Styx?)	C	No	No	divided	CB2	1	0
Subj313	24	(24, What was the last name of Buffalo Bill?)	I	No	No	divided	CB2	1	0
Subj313	52	(52, What is the last name of the woman who began the profession of nursing?)	NR	No	No	full	CB2	1	0
Subj313	15	(15, What is the capital of Northern Ireland?)	C	No	No	divided	CB2	0	0
Subj313	31	(31, What nationality was the painter Rembrandt?)	I	No	No	divided	CB2	0	0
Subj313	22	(22, Which country is the first to use gunpowder?)	C	No	No	divided	CB2	1	0
Subj314	79	(79, What was the first country to grant all women the right to vote?)	I	No	No	full	CB2	1	1
Subj314	71	(71, What is the smallest independent state in the world by both area and population?)	C	No	No	full	CB2	1	0
Subj314	10	(10, What is an illegal move by a baseball pitcher that results in all runners advancing one base?)	C	No	No	divided	CB2	0	0
Subj314	49	(49, What is the last name of the author of äóìGone with the Wind?äó)	NR	No	No	full	CB2	1	0
Subj314	20	(20, What are people who make maps called?)	C	No	No	divided	CB2	0	0
Subj314	56	(56, What is the name for a word like äóÖmadamäó» that reads the same way when read backwards or forwards?)	C	No	No	full	CB2	1	0
Subj314	39	(39, What is the name of the mountain range in which Mt. Everest is located?)	C	No	No	divided	CB2	1	1
Subj314	13	(13, What is the last name of the woman who founded the American Red Cross?)	NR	No	No	divided	CB2	0	0
Subj314	65	(65, What sailors disease resulted from a deficiency of Vitamin C?) return Scurvy I 3791 314 pracquestions, 65 Answer (65, What sailors disease resulted from a deficiency of Vitamin C?)	C	No	No	full	CB2	1	0
Subj314	73	(73, What is the last name of the person who invented the cotton gin?)	C	No	No	full	CB2	1	0
Subj314	26	(26, Who theorized in 1543 that the earth revolves around the sun?)	C	No	yes	divided	CB2	0	0
Subj314	15	(15, What is the capital of Northern Ireland?)	NR	No	No	divided	CB2	1	0
Subj314	33	(33, What is the Latin name for the thighbone?)	NR	No	No	divided	CB2	1	0
Subj314	52	(52, What is the last name of the woman who began the profession of nursing?)	NR	No	No	full	CB2	1	0
Subj314	7	(7, What is the name of the island-city believed since antiquity to have sunk into the ocean?)	C	No	No	divided	CB2	1	0
Subj314	58	(58, With which artist is the movement Pointillism associated?)	NR	No	No	full	CB2	1	0
Subj314	38	(38, What is the name of the Volkswagon Beetle featured in the film äóìThe Love Bug?äó)	NR	No	No	divided	CB2	1	1
Subj314	31	(31, What nationality was the painter Rembrandt?)	C	No	No	divided	CB2	1	0
Subj314	21	(21, What animal runs the fastest?)	C	No	No	divided	CB2	1	0
Subj314	75	(75, What was Chopins nationality?) return Polish I 2117 314 pracquestions, 75 Answer (75, What was Chopins nationality?)	NR	No	yes	full	CB2	1	1
Subj314	67	(67, What is the name of the first artificial satellite put in orbit by the Russians in 1957?)	C	No	No	full	CB2	1	0
Subj314	64	(64, What is the technical name for the German measles?)	NR	No	No	full	CB2	1	0
Subj314	61	(61, What is the name of the volcanic rock that can float in water?)	NR	No	yes	full	CB2	1	0
Subj314	36	(36, What is the name of the capital of Finland?)	NR	No	No	divided	CB2	1	0
Subj314	6	(6, For which city were the game properties in classic Monopoly named?)	C	No	No	divided	CB2	1	0
Subj314	50	(50, What is the last name of the man who invented the telegraph?)	NR	No	No	full	CB2	1	0
Subj314	27	(27, What is the name for the Greek god referred to as Cupid in Roman mythology?)	C	No	No	divided	CB2	0	0
Subj314	9	(9, What is the last name of the Spanish explorer who crossed Panama and found the Pacific Ocean?)	NR	yes	yes	divided	CB2	0	0
Subj314	14	(14, What is the name of the ship on which Charles Darwin made his scientific voyage?)	NR	yes	No	divided	CB2	1	0
Subj314	2	(2, What is the name of the instrument used to measure windspeed?)	NR	No	No	divided	CB2	0	0
Subj314	46	(46, The äóÖpatellaäó» refers to what part of the human body?)	NR	No	No	full	CB2	1	0
Subj314	18	(18, What is the last name of the mythical giant lumberjack?)	C	No	No	divided	CB2	0	0
Subj314	32	(32, Who is known as The Father of Geometry?)	I	No	No	divided	CB2	1	0
Subj314	57	(57, Which mythical bird burns itself so that a new bird can emerge from the ashes?)	C	No	No	full	CB2	1	0
Subj314	16	(16, What was the last name of the female star of the movie Casablanca?)	NR	yes	No	divided	CB2	1	0
Subj314	22	(22, Which country is the first to use gunpowder?)	C	No	No	divided	CB2	1	0
Subj314	41	(41, What is the Latin name for the funny bone?)	NR	No	No	full	CB2	0	0
Subj314	42	(42, For which country is the rupee the monetary unit?)	C	No	No	full	CB2	1	0
Subj314	43	(43, For which country is the yen the monetary unit?)	C	No	No	full	CB2	1	0
Subj314	59	(59, What Italian city was destroyed when Mount Vesuvius erupted in 79 A.D.?)	C	No	No	full	CB2	1	0
Subj314	76	(76, What is the longest book in the Bible?)	NR	No	yes	full	CB2	1	1
Subj314	78	(78, Neptune gets its blue color from what gas?)	NR	No	No	full	CB2	1	1
Subj314	81	(81, What is the last name of Queen Elizabeth Is mother?) return Boleyn I 2922 314 pracquestions, 81 Answer (81, What is the last name of Queen Elizabeth Is mother?)	I	No	No	full	CB2	1	1
Subj314	17	(17, What is the term in golf referring to a score one under par on a particular hole?)	C	No	No	divided	CB2	1	0
Subj314	4	(4, What is the first sign of the zodiac?)	NR	No	No	divided	CB2	1	0
Subj314	1	(1, What is the name of the ancient warrior who was dipped in the River Styx?)	C	No	No	divided	CB2	1	0
Subj314	69	(69, What is the name of the Chinese religion founded by Lao Tse?)	NR	No	yes	full	CB2	1	0
Subj314	62	(62, What is the name of the scholarship that enables international students to study at Oxford University?)	NR	yes	No	full	CB2	1	0
Subj314	60	(60, What is the name of the North Star?)	I	No	No	full	CB2	1	0
Subj314	70	(70, What is the name for a cyclone that occurs over land?)	I	No	No	full	CB2	1	0
Subj314	35	(35, What is the last name of the first signer of the Declaration of Independence?)	C	No	No	divided	CB2	1	0
Subj314	48	(48, What is the last name of the first person to complete a solo flight across the Atlantic ocean?)	C	No	No	full	CB2	1	0
Subj314	30	(30, What is the unit of sound intensity?)	NR	No	No	divided	CB2	1	0
Subj314	74	(74, What is the palace built by King Louis XIV?)	NR	No	yes	full	CB2	1	0
Subj314	54	(54, What is the capital of Canada?)	I	No	No	full	CB2	1	0
Subj314	55	(55, What is the name of the largest ocean on Earth?)	C	No	No	full	CB2	1	0
Subj314	37	(37, What is the last name of the creator of the Muppets?)	C	No	No	divided	CB2	1	1
Subj314	82	(82, What is the last name of the cult leader who forced his followers to drink poison Kool-aid?)	NR	No	No	full	CB2	1	1
Subj314	19	(19, What is the name of the capital of Australia?)	I	No	No	divided	CB2	1	0
Subj314	80	(80, Who was the first man to commit murder in the Bible?)	C	No	No	full	CB2	1	1
Subj314	25	(25, What is the city in which the baseball hall of fame is located?)	C	No	No	divided	CB2	0	0
Subj314	77	(77, How many timezones are there in Canada?)	I	No	No	full	CB2	1	1
Subj314	28	(28, Which sport used the terms stones and brooms?)	I	No	No	divided	CB2	0	0
Subj314	72	(72, What is the last name of the man who co-wrote, produced, directed, and starred in the film äóìCitizen Kane?äó)	C	No	No	full	CB2	1	0
Subj314	11	(11, What is the name of the lightest wood known?)	I	No	No	divided	CB2	0	0
Subj314	68	(68, What is the last name of the inventor of blue jeans?)	NR	No	No	full	CB2	1	0
Subj314	53	(53, What is the name of the automobile instrument that measures mileage?)	C	No	No	full	CB2	1	0
Subj314	23	(23, What is the last name of the author who wrote under the pseudonym of Mark Twain?)	C	No	No	divided	CB2	1	0
Subj314	47	(47, What word appears above George Washingtons head on a standard (1932-1998) quarter?) return Liberty I 4157 314 pracquestions, 47 Answer (47, What word appears above George Washingtons head on a standard (1932-1998) quarter?)	NR	No	No	full	CB2	1	0
Subj314	5	(5, What is the last name of the twenty-first U.S. president?)	NR	yes	yes	divided	CB2	0	0
Subj314	12	(12, What sea lies between Riga and Stockholm?)	NR	No	No	divided	CB2	0	0
Subj314	66	(66, How many wives did Henry VIII have?)	I	No	No	full	CB2	1	0
Subj314	3	(3, What creatures live in a formicary?)	NR	No	No	divided	CB2	1	0
Subj314	51	(51, What was New York City originally called when it was a Dutch colony?)	C	No	No	full	CB2	1	0
Subj314	29	(29, What is the last name of the author of äóìCharlie and the Chocolate Factory?äó)	C	No	No	divided	CB2	1	0
Subj314	44	(44, What was the first name of Sherlock Holmes Dr. Watson?) return John I 2786 314 pracquestions, 44 Answer (44, What was the first name of Sherlock Holmes Dr. Watson?)	C	No	No	full	CB2	1	0
Subj314	24	(24, What was the last name of Buffalo Bill?)	NR	No	No	divided	CB2	0	0
Subj314	34	(34, For which country was the drachma the original monetary unit?)	NR	yes	No	divided	CB2	0	0
Subj314	45	(45, Of which country is Nairobi the capital?)	NR	No	No	full	CB2	0	0
Subj314	40	(40, What is the name for words that share the same spelling and pronunciation, but have different meanings?)	NR	No	No	divided	CB2	0	1
Subj314	8	(8, What is the name of the game that uses a doubling cube?)	NR	No	No	divided	CB2	1	0
Subj314	63	(63, What is the name of the husband-wife spies executed in 1951 for passing atomic secrets to Russia?)	NR	No	No	full	CB2	1	0
subj315	67	(67, What is the name of the first artificial satellite put in orbit by the Russians in 1957?)	C	yes	No	full	CB2	1	0
subj315	80	(80, Who was the first man to commit murder in the Bible?)	C	No	No	full	CB2	1	1
subj315	26	(26, Who theorized in 1543 that the earth revolves around the sun?)	NR	yes	No	divided	CB2	1	0
subj315	70	(70, What is the name for a cyclone that occurs over land?)	C	No	No	full	CB2	1	0
subj315	79	(79, What was the first country to grant all women the right to vote?)	NR	No	No	full	CB2	1	1
subj315	37	(37, What is the last name of the creator of the Muppets?)	C	No	No	divided	CB2	1	1
subj315	36	(36, What is the name of the capital of Finland?)	NR	No	yes	divided	CB2	1	0
subj315	51	(51, What was New York City originally called when it was a Dutch colony?)	C	No	No	full	CB2	1	0
subj315	74	(74, What is the palace built by King Louis XIV?)	NR	No	yes	full	CB2	1	0
subj315	24	(24, What was the last name of Buffalo Bill?)	NR	yes	yes	divided	CB2	1	0
subj315	22	(22, Which country is the first to use gunpowder?)	C	No	No	divided	CB2	1	0
subj315	66	(66, How many wives did Henry VIII have?)	I	No	yes	full	CB2	1	0
subj315	17	(17, What is the term in golf referring to a score one under par on a particular hole?)	C	No	No	divided	CB2	0	0
subj315	72	(72, What is the last name of the man who co-wrote, produced, directed, and starred in the film äóìCitizen Kane?äó)	NR	No	yes	full	CB2	1	0
subj315	48	(48, What is the last name of the first person to complete a solo flight across the Atlantic ocean?)	NR	yes	yes	full	CB2	1	0
subj315	23	(23, What is the last name of the author who wrote under the pseudonym of Mark Twain?)	NR	No	yes	divided	CB2	1	0
subj315	8	(8, What is the name of the game that uses a doubling cube?)	NR	No	yes	divided	CB2	1	0
subj315	49	(49, What is the last name of the author of äóìGone with the Wind?äó)	NR	yes	yes	full	CB2	1	0
subj315	58	(58, With which artist is the movement Pointillism associated?)	NR	No	No	full	CB2	1	0
subj315	34	(34, For which country was the drachma the original monetary unit?)	NR	No	No	divided	CB2	1	0
subj315	43	(43, For which country is the yen the monetary unit?)	C	No	No	full	CB2	1	0
subj315	44	(44, What was the first name of Sherlock Holmes' Dr. Watson?)	NR	yes	yes	full	CB2	1	0
subj315	54	(54, What is the capital of Canada?)	NR	yes	yes	full	CB2	1	0
subj315	11	(11, What is the name of the lightest wood known?)	I	No	No	divided	CB2	0	0
subj315	76	(76, What is the longest book in the Bible?)	C	No	No	full	CB2	1	1
subj315	82	(82, What is the last name of the cult leader who forced his followers to drink poison Kool-aid?)	NR	yes	yes	full	CB2	1	1
subj315	39	(39, What is the name of the mountain range in which Mt. Everest is located?)	C	No	No	divided	CB2	1	1
subj315	30	(30, What is the unit of sound intensity?)	C	No	No	divided	CB2	1	0
subj315	59	(59, What Italian city was destroyed when Mount Vesuvius erupted in 79 A.D.?)	NR	No	yes	full	CB2	1	0
subj315	27	(27, What is the name for the Greek god referred to as Cupid in Roman mythology?)	NR	No	yes	divided	CB2	1	0
subj315	20	(20, What are people who make maps called?)	I	No	No	divided	CB2	1	0
subj315	65	(65, What sailors' disease resulted from a deficiency of Vitamin C?)	C	No	No	full	CB2	1	0
subj315	50	(50, What is the last name of the man who invented the telegraph?)	NR	yes	yes	full	CB2	1	0
subj315	4	(4, What is the first sign of the zodiac?)	NR	No	No	divided	CB2	1	0
subj315	46	(46, The äóÖpatellaäó» refers to what part of the human body?)	I	No	No	full	CB2	0	0
subj315	5	(5, What is the last name of the twenty-first U.S. president?)	NR	yes	No	divided	CB2	1	0
subj315	10	(10, What is an illegal move by a baseball pitcher that results in all runners advancing one base?)	NR	No	No	divided	CB2	1	0
subj315	69	(69, What is the name of the Chinese religion founded by Lao Tse?)	I	No	No	full	CB2	1	0
subj315	73	(73, What is the last name of the person who invented the cotton gin?)	C	No	No	full	CB2	1	0
subj315	64	(64, What is the technical name for the 'German measles'?)	NR	yes	No	full	CB2	1	0
subj315	63	(63, What is the name of the husband-wife spies executed in 1951 for passing atomic secrets to Russia?)	NR	yes	yes	full	CB2	1	0
subj315	29	(29, What is the last name of the author of äóìCharlie and the Chocolate Factory?äó)	NR	yes	yes	divided	CB2	0	0
subj315	55	(55, What is the name of the largest ocean on Earth?)	NR	No	No	full	CB2	1	0
subj315	60	(60, What is the name of the North Star?)	NR	yes	No	full	CB2	1	0
subj315	6	(6, For which city were the game properties in classic Monopoly named?)	I	No	yes	divided	CB2	1	0
subj315	78	(78, Neptune gets its blue color from what gas?)	NR	yes	yes	full	CB2	1	1
subj315	16	(16, What was the last name of the female star of the movie Casablanca?)	I	No	yes	divided	CB2	1	0
subj315	31	(31, What nationality was the painter Rembrandt?)	I	No	No	divided	CB2	1	0
subj315	9	(9, What is the last name of the Spanish explorer who crossed Panama and found the Pacific Ocean?)	I	No	No	divided	CB2	1	0
subj315	71	(71, What is the smallest independent state in the world by both area and population?)	NR	yes	yes	full	CB2	1	0
subj315	62	(62, What is the name of the scholarship that enables international students to study at Oxford University?)	NR	No	yes	full	CB2	1	0
subj315	12	(12, What sea lies between Riga and Stockholm?)	C	No	No	divided	CB2	1	0
subj315	28	(28, Which sport used the terms stones and brooms?)	NR	yes	yes	divided	CB2	1	0
subj315	47	(47, What word appears above George Washington's head on a standard (1932-1998) quarter?)	I	yes	No	full	CB2	0	0
subj315	19	(19, What is the name of the capital of Australia?)	I	yes	No	divided	CB2	1	0
subj315	57	(57, Which mythical bird burns itself so that a new bird can emerge from the ashes?)	C	No	No	full	CB2	1	0
subj315	7	(7, What is the name of the island-city believed since antiquity to have sunk into the ocean?)	C	No	No	divided	CB2	1	0
subj315	38	(38, What is the name of the Volkswagon Beetle featured in the film äóìThe Love Bug?äó)	NR	yes	No	divided	CB2	1	1
subj315	68	(68, What is the last name of the inventor of blue jeans?)	NR	yes	No	full	CB2	1	0
subj315	18	(18, What is the last name of the mythical giant lumberjack?)	C	No	No	divided	CB2	0	0
subj315	45	(45, Of which country is Nairobi the capital?)	I	No	No	full	CB2	1	0
subj315	13	(13, What is the last name of the woman who founded the American Red Cross?)	NR	No	No	divided	CB2	1	0
subj315	75	(75, What was Chopin's nationality?)	NR	yes	No	full	CB2	1	1
subj315	77	(77, How many timezones are there in Canada?)	I	No	No	full	CB2	1	1
subj315	53	(53, What is the name of the automobile instrument that measures mileage?)	C	No	No	full	CB2	1	0
subj315	1	(1, What is the name of the ancient warrior who was dipped in the River Styx?)	NR	yes	yes	divided	CB2	0	0
subj315	35	(35, What is the last name of the first signer of the Declaration of Independence?)	NR	yes	No	divided	CB2	1	0
subj315	3	(3, What creatures live in a formicary?)	NR	No	yes	divided	CB2	1	0
subj315	25	(25, What is the city in which the baseball hall of fame is located?)	NR	No	No	divided	CB2	1	0
subj315	14	(14, What is the name of the ship on which Charles Darwin made his scientific voyage?)	NR	No	No	divided	CB2	0	0
subj315	52	(52, What is the last name of the woman who began the profession of nursing?)	NR	No	No	full	CB2	1	0
subj315	15	(15, What is the capital of Northern Ireland?)	NR	yes	No	divided	CB2	1	0
subj315	42	(42, For which country is the rupee the monetary unit?)	C	No	No	full	CB2	1	0
subj315	2	(2, What is the name of the instrument used to measure windspeed?)	NR	yes	yes	divided	CB2	1	0
subj315	21	(21, What animal runs the fastest?)	C	No	No	divided	CB2	1	0
subj315	32	(32, Who is known as The Father of Geometry?)	NR	yes	yes	divided	CB2	1	0
subj315	33	(33, What is the Latin name for the thighbone?)	NR	No	No	divided	CB2	1	0
subj315	56	(56, What is the name for a word like äóÖmadamäó» that reads the same way when read backwards or forwards?)	NR	yes	yes	full	CB2	1	0
subj315	61	(61, What is the name of the volcanic rock that can float in water?)	NR	yes	No	full	CB2	1	0
subj316	69	(69, What is the name of the Chinese religion founded by Lao Tse?)	I	No	No	full	CB2	1	0
subj316	13	(13, What is the last name of the woman who founded the American Red Cross?)	NR	No	No	divided	CB2	1	0
subj316	44	(44, What was the first name of Sherlock Holmes' Dr. Watson?)	NR	yes	yes	full	CB2	1	0
subj316	9	(9, What is the last name of the Spanish explorer who crossed Panama and found the Pacific Ocean?)	I	No	No	divided	CB2	0	0
subj316	68	(68, What is the last name of the inventor of blue jeans?)	NR	No	No	full	CB2	1	0
subj316	54	(54, What is the capital of Canada?)	I	No	No	full	CB2	1	0
subj316	63	(63, What is the name of the husband-wife spies executed in 1951 for passing atomic secrets to Russia?)	NR	yes	No	full	CB2	1	0
subj316	25	(25, What is the city in which the baseball hall of fame is located?)	NR	No	No	divided	CB2	1	0
subj316	55	(55, What is the name of the largest ocean on Earth?)	C	No	No	full	CB2	1	0
subj316	24	(24, What was the last name of Buffalo Bill?)	NR	No	No	divided	CB2	1	0
subj316	53	(53, What is the name of the automobile instrument that measures mileage?)	C	No	No	full	CB2	1	0
subj316	16	(16, What was the last name of the female star of the movie Casablanca?)	NR	No	No	divided	CB2	1	0
subj316	12	(12, What sea lies between Riga and Stockholm?)	NR	No	No	divided	CB2	1	0
subj316	17	(17, What is the term in golf referring to a score one under par on a particular hole?)	C	No	No	divided	CB2	1	0
subj316	47	(47, What word appears above George Washington's head on a standard (1932-1998) quarter?)	I	No	No	full	CB2	1	0
subj316	49	(49, What is the last name of the author of äóìGone with the Wind?äó)	NR	No	No	full	CB2	1	0
subj316	46	(46, The äóÖpatellaäó» refers to what part of the human body?)	C	No	No	full	CB2	1	0
subj316	27	(27, What is the name for the Greek god referred to as Cupid in Roman mythology?)	I	No	No	divided	CB2	1	0
subj316	33	(33, What is the Latin name for the thighbone?)	I	No	No	divided	CB2	1	0
subj316	45	(45, Of which country is Nairobi the capital?)	NR	yes	No	full	CB2	1	0
subj316	48	(48, What is the last name of the first person to complete a solo flight across the Atlantic ocean?)	NR	No	No	full	CB2	1	0
subj316	11	(11, What is the name of the lightest wood known?)	I	No	No	divided	CB2	1	0
subj316	1	(1, What is the name of the ancient warrior who was dipped in the River Styx?)	C	No	No	divided	CB2	1	0
subj316	65	(65, What sailors' disease resulted from a deficiency of Vitamin C?)	C	No	No	full	CB2	1	0
subj316	74	(74, What is the palace built by King Louis XIV?)	I	No	No	full	CB2	1	0
subj316	22	(22, Which country is the first to use gunpowder?)	I	No	No	divided	CB2	1	0
subj316	7	(7, What is the name of the island-city believed since antiquity to have sunk into the ocean?)	C	No	No	divided	CB2	1	0
subj316	62	(62, What is the name of the scholarship that enables international students to study at Oxford University?)	C	No	No	full	CB2	1	0
subj316	18	(18, What is the last name of the mythical giant lumberjack?)	C	No	No	divided	CB2	0	0
subj316	14	(14, What is the name of the ship on which Charles Darwin made his scientific voyage?)	NR	yes	No	divided	CB2	0	0
subj316	60	(60, What is the name of the North Star?)	NR	yes	No	full	CB2	1	0
subj316	20	(20, What are people who make maps called?)	C	No	No	divided	CB2	1	0
subj316	61	(61, What is the name of the volcanic rock that can float in water?)	I	yes	No	full	CB2	1	0
subj316	3	(3, What creatures live in a formicary?)	NR	No	No	divided	CB2	0	0
subj316	40	(40, What is the name for words that share the same spelling and pronunciation, but have different meanings?)	I	yes	No	divided	CB2	1	1
subj316	32	(32, Who is known as The Father of Geometry?)	NR	No	No	divided	CB2	1	0
subj316	71	(71, What is the smallest independent state in the world by both area and population?)	NR	yes	No	full	CB2	1	0
subj316	29	(29, What is the last name of the author of äóìCharlie and the Chocolate Factory?äó)	NR	No	No	divided	CB2	1	0
subj316	79	(79, What was the first country to grant all women the right to vote?)	I	No	No	full	CB2	1	1
subj316	80	(80, Who was the first man to commit murder in the Bible?)	C	No	No	full	CB2	1	1
subj316	34	(34, For which country was the drachma the original monetary unit?)	I	No	No	divided	CB2	1	0
subj316	26	(26, Who theorized in 1543 that the earth revolves around the sun?)	C	No	No	divided	CB2	1	0
subj316	78	(78, Neptune gets its blue color from what gas?)	I	No	No	full	CB2	1	1
subj316	19	(19, What is the name of the capital of Australia?)	I	yes	No	divided	CB2	1	0
subj316	30	(30, What is the unit of sound intensity?)	I	No	No	divided	CB2	1	0
subj316	10	(10, What is an illegal move by a baseball pitcher that results in all runners advancing one base?)	NR	yes	No	divided	CB2	0	0
subj316	50	(50, What is the last name of the man who invented the telegraph?)	NR	yes	No	full	CB2	1	0
subj316	38	(38, What is the name of the Volkswagon Beetle featured in the film äóìThe Love Bug?äó)	NR	No	No	divided	CB2	1	1
subj316	57	(57, Which mythical bird burns itself so that a new bird can emerge from the ashes?)	C	No	No	full	CB2	1	0
subj316	5	(5, What is the last name of the twenty-first U.S. president?)	NR	No	No	divided	CB2	0	0
subj316	67	(67, What is the name of the first artificial satellite put in orbit by the Russians in 1957?)	C	No	No	full	CB2	1	0
subj316	82	(82, What is the last name of the cult leader who forced his followers to drink poison Kool-aid?)	NR	yes	No	full	CB2	1	1
subj316	6	(6, For which city were the game properties in classic Monopoly named?)	I	No	No	divided	CB2	1	0
subj316	15	(15, What is the capital of Northern Ireland?)	I	No	No	divided	CB2	1	0
subj316	59	(59, What Italian city was destroyed when Mount Vesuvius erupted in 79 A.D.?)	C	No	No	full	CB2	1	0
subj316	36	(36, What is the name of the capital of Finland?)	NR	No	No	divided	CB2	1	0
subj316	72	(72, What is the last name of the man who co-wrote, produced, directed, and starred in the film äóìCitizen Kane?äó)	NR	No	No	full	CB2	1	0
subj316	52	(52, What is the last name of the woman who began the profession of nursing?)	NR	No	No	full	CB2	1	0
subj316	23	(23, What is the last name of the author who wrote under the pseudonym of Mark Twain?)	NR	yes	No	divided	CB2	1	0
subj316	35	(35, What is the last name of the first signer of the Declaration of Independence?)	I	No	No	divided	CB2	0	0
subj316	8	(8, What is the name of the game that uses a doubling cube?)	I	No	No	divided	CB2	1	0
subj316	77	(77, How many timezones are there in Canada?)	I	No	No	full	CB2	1	1
subj316	42	(42, For which country is the rupee the monetary unit?)	C	No	No	full	CB2	1	0
subj316	39	(39, What is the name of the mountain range in which Mt. Everest is located?)	C	No	No	divided	CB2	1	1
subj316	81	(81, What is the last name of Queen Elizabeth I's mother?)	NR	No	No	full	CB2	1	1
subj316	51	(51, What was New York City originally called when it was a Dutch colony?)	I	yes	No	full	CB2	0	0
subj316	64	(64, What is the technical name for the 'German measles'?)	I	No	No	full	CB2	1	0
subj316	2	(2, What is the name of the instrument used to measure windspeed?)	I	No	No	divided	CB2	1	0
subj316	76	(76, What is the longest book in the Bible?)	I	No	No	full	CB2	1	1
subj316	56	(56, What is the name for a word like äóÖmadamäó» that reads the same way when read backwards or forwards?)	I	yes	No	full	CB2	1	0
subj316	73	(73, What is the last name of the person who invented the cotton gin?)	I	yes	No	full	CB2	1	0
subj316	28	(28, Which sport used the terms stones and brooms?)	C	No	No	divided	CB2	1	0
subj316	70	(70, What is the name for a cyclone that occurs over land?)	C	No	No	full	CB2	1	0
subj316	21	(21, What animal runs the fastest?)	C	No	No	divided	CB2	1	0
subj316	75	(75, What was Chopin's nationality?)	NR	No	No	full	CB2	1	1
subj316	4	(4, What is the first sign of the zodiac?)	NR	yes	No	divided	CB2	0	0
subj316	31	(31, What nationality was the painter Rembrandt?)	I	No	No	divided	CB2	1	0
subj316	66	(66, How many wives did Henry VIII have?)	I	No	No	full	CB2	1	0
subj316	41	(41, What is the Latin name for the funny bone?)	I	No	No	full	CB2	0	0
subj316	37	(37, What is the last name of the creator of the Muppets?)	NR	No	No	divided	CB2	1	1
subj316	43	(43, For which country is the yen the monetary unit?)	I	No	No	full	CB2	1	0
subj317	61	(61, What is the name of the volcanic rock that can float in water?)	NR	No	No	full	CB2	1	0
subj317	5	(5, What is the last name of the twenty-first U.S. president?)	NR	No	No	divided	CB2	1	0
subj317	35	(35, What is the last name of the first signer of the Declaration of Independence?)	NR	No	No	divided	CB2	0	0
subj317	51	(51, What was New York City originally called when it was a Dutch colony?)	C	No	No	full	CB2	1	0
subj317	26	(26, Who theorized in 1543 that the earth revolves around the sun?)	NR	No	No	divided	CB2	1	0
subj317	64	(64, What is the technical name for the 'German measles'?)	NR	No	No	full	CB2	1	0
subj317	12	(12, What sea lies between Riga and Stockholm?)	NR	No	No	divided	CB2	1	0
subj317	49	(49, What is the last name of the author of äóìGone with the Wind?äó)	NR	No	yes	full	CB2	1	0
subj317	7	(7, What is the name of the island-city believed since antiquity to have sunk into the ocean?)	NR	yes	yes	divided	CB2	1	0
subj317	16	(16, What was the last name of the female star of the movie Casablanca?)	NR	No	No	divided	CB2	1	0
subj317	81	(81, What is the last name of Queen Elizabeth I's mother?)	NR	yes	yes	full	CB2	1	1
subj317	32	(32, Who is known as The Father of Geometry?)	NR	No	No	divided	CB2	1	0
subj317	70	(70, What is the name for a cyclone that occurs over land?)	C	No	No	full	CB2	1	0
subj317	21	(21, What animal runs the fastest?)	C	No	No	divided	CB2	1	0
subj317	23	(23, What is the last name of the author who wrote under the pseudonym of Mark Twain?)	NR	No	No	divided	CB2	1	0
subj317	18	(18, What is the last name of the mythical giant lumberjack?)	NR	No	No	divided	CB2	0	0
subj317	78	(78, Neptune gets its blue color from what gas?)	I	No	yes	full	CB2	0	1
subj317	74	(74, What is the palace built by King Louis XIV?)	C	No	yes	full	CB2	1	0
subj317	47	(47, What word appears above George Washington's head on a standard (1932-1998) quarter?)	NR	No	No	full	CB2	1	0
subj317	39	(39, What is the name of the mountain range in which Mt. Everest is located?)	NR	No	No	divided	CB2	1	1
subj317	24	(24, What was the last name of Buffalo Bill?)	NR	No	No	divided	CB2	1	0
subj317	4	(4, What is the first sign of the zodiac?)	I	No	yes	divided	CB2	1	0
subj317	69	(69, What is the name of the Chinese religion founded by Lao Tse?)	C	yes	yes	full	CB2	1	0
subj317	68	(68, What is the last name of the inventor of blue jeans?)	I	No	No	full	CB2	1	0
subj317	46	(46, The äóÖpatellaäó» refers to what part of the human body?)	NR	No	No	full	CB2	1	0
subj317	37	(37, What is the last name of the creator of the Muppets?)	NR	No	No	divided	CB2	1	1
subj317	27	(27, What is the name for the Greek god referred to as Cupid in Roman mythology?)	NR	yes	No	divided	CB2	1	0
subj317	79	(79, What was the first country to grant all women the right to vote?)	NR	No	No	full	CB2	1	1
subj317	58	(58, With which artist is the movement Pointillism associated?)	NR	No	No	full	CB2	1	0
subj317	19	(19, What is the name of the capital of Australia?)	I	yes	No	divided	CB2	0	0
subj317	57	(57, Which mythical bird burns itself so that a new bird can emerge from the ashes?)	C	No	No	full	CB2	1	0
subj317	44	(44, What was the first name of Sherlock Holmes' Dr. Watson?)	NR	No	No	full	CB2	1	0
subj317	9	(9, What is the last name of the Spanish explorer who crossed Panama and found the Pacific Ocean?)	NR	No	No	divided	CB2	1	0
subj317	6	(6, For which city were the game properties in classic Monopoly named?)	NR	yes	No	divided	CB2	1	0
subj317	31	(31, What nationality was the painter Rembrandt?)	I	No	No	divided	CB2	0	0
subj317	11	(11, What is the name of the lightest wood known?)	NR	No	No	divided	CB2	1	0
subj317	75	(75, What was Chopin's nationality?)	I	No	No	full	CB2	1	1
subj317	25	(25, What is the city in which the baseball hall of fame is located?)	NR	No	No	divided	CB2	1	0
subj317	43	(43, For which country is the yen the monetary unit?)	I	No	No	full	CB2	1	0
subj317	73	(73, What is the last name of the person who invented the cotton gin?)	NR	yes	No	full	CB2	1	0
subj317	60	(60, What is the name of the North Star?)	NR	No	No	full	CB2	1	0
subj317	54	(54, What is the capital of Canada?)	NR	yes	No	full	CB2	1	0
subj317	80	(80, Who was the first man to commit murder in the Bible?)	NR	No	No	full	CB2	1	1
subj317	59	(59, What Italian city was destroyed when Mount Vesuvius erupted in 79 A.D.?)	NR	yes	No	full	CB2	1	0
subj317	55	(55, What is the name of the largest ocean on Earth?)	C	No	No	full	CB2	1	0
subj317	36	(36, What is the name of the capital of Finland?)	C	yes	No	divided	CB2	1	0
subj317	2	(2, What is the name of the instrument used to measure windspeed?)	NR	yes	No	divided	CB2	1	0
subj317	33	(33, What is the Latin name for the thighbone?)	NR	No	No	divided	CB2	1	0
subj317	38	(38, What is the name of the Volkswagon Beetle featured in the film äóìThe Love Bug?äó)	NR	No	No	divided	CB2	1	1
subj317	40	(40, What is the name for words that share the same spelling and pronunciation, but have different meanings?)	I	yes	No	divided	CB2	0	1
subj317	1	(1, What is the name of the ancient warrior who was dipped in the River Styx?)	NR	No	No	divided	CB2	1	0
subj317	3	(3, What creatures live in a formicary?)	NR	yes	No	divided	CB2	1	0
subj317	28	(28, Which sport used the terms stones and brooms?)	NR	No	No	divided	CB2	1	0
subj317	67	(67, What is the name of the first artificial satellite put in orbit by the Russians in 1957?)	NR	yes	No	full	CB2	1	0
subj317	82	(82, What is the last name of the cult leader who forced his followers to drink poison Kool-aid?)	NR	yes	No	full	CB2	1	1
subj317	17	(17, What is the term in golf referring to a score one under par on a particular hole?)	NR	No	No	divided	CB2	1	0
subj317	22	(22, Which country is the first to use gunpowder?)	I	No	No	divided	CB2	1	0
subj317	71	(71, What is the smallest independent state in the world by both area and population?)	C	yes	yes	full	CB2	1	0
subj317	41	(41, What is the Latin name for the funny bone?)	NR	No	No	full	CB2	0	0
subj317	53	(53, What is the name of the automobile instrument that measures mileage?)	NR	No	No	full	CB2	1	0
subj317	45	(45, Of which country is Nairobi the capital?)	C	No	No	full	CB2	1	0
subj317	77	(77, How many timezones are there in Canada?)	I	No	No	full	CB2	1	1
subj317	48	(48, What is the last name of the first person to complete a solo flight across the Atlantic ocean?)	NR	yes	yes	full	CB2	1	0
subj317	65	(65, What sailors' disease resulted from a deficiency of Vitamin C?)	NR	No	No	full	CB2	1	0
subj317	13	(13, What is the last name of the woman who founded the American Red Cross?)	NR	yes	No	divided	CB2	1	0
subj317	10	(10, What is an illegal move by a baseball pitcher that results in all runners advancing one base?)	NR	yes	No	divided	CB2	1	0
subj317	8	(8, What is the name of the game that uses a doubling cube?)	C	No	No	divided	CB2	1	0
subj317	42	(42, For which country is the rupee the monetary unit?)	C	No	No	full	CB2	1	0
subj317	62	(62, What is the name of the scholarship that enables international students to study at Oxford University?)	NR	No	No	full	CB2	1	0
subj317	34	(34, For which country was the drachma the original monetary unit?)	NR	No	No	divided	CB2	1	0
subj317	20	(20, What are people who make maps called?)	C	No	No	divided	CB2	1	0
subj317	14	(14, What is the name of the ship on which Charles Darwin made his scientific voyage?)	NR	No	No	divided	CB2	0	0
subj317	66	(66, How many wives did Henry VIII have?)	NR	No	No	full	CB2	1	0
subj317	72	(72, What is the last name of the man who co-wrote, produced, directed, and starred in the film äóìCitizen Kane?äó)	NR	No	No	full	CB2	1	0
subj317	29	(29, What is the last name of the author of äóìCharlie and the Chocolate Factory?äó)	C	No	yes	divided	CB2	0	0
subj317	63	(63, What is the name of the husband-wife spies executed in 1951 for passing atomic secrets to Russia?)	NR	yes	No	full	CB2	1	0
subj317	52	(52, What is the last name of the woman who began the profession of nursing?)	NR	No	No	full	CB2	1	0
subj317	56	(56, What is the name for a word like äóÖmadamäó» that reads the same way when read backwards or forwards?)	NR	yes	No	full	CB2	1	0
subj317	76	(76, What is the longest book in the Bible?)	C	yes	yes	full	CB2	1	1
subj317	30	(30, What is the unit of sound intensity?)	C	No	No	divided	CB2	1	0
subj317	15	(15, What is the capital of Northern Ireland?)	NR	No	No	divided	CB2	1	0
subj317	50	(50, What is the last name of the man who invented the telegraph?)	NR	No	No	full	CB2	1	0
Subj318	12	(12, What sea lies between Riga and Stockholm?)	NR	No	yes	divided	CB2	1	0
Subj318	5	(5, What is the last name of the twenty-first U.S. president?)	NR	No	yes	divided	CB2	1	0
Subj318	32	(32, Who is known as The Father of Geometry?)	C	No	No	divided	CB2	1	0
Subj318	64	(64, What is the technical name for the German measles?)	NR	No	No	full	CB2	1	0
Subj318	71	(71, What is the smallest independent state in the world by both area and population?)	I	yes	yes	full	CB2	1	0
Subj318	67	(67, What is the name of the first artificial satellite put in orbit by the Russians in 1957?)	C	No	No	full	CB2	1	0
Subj318	45	(45, Of which country is Nairobi the capital?)	C	No	No	full	CB2	1	0
Subj318	35	(35, What is the last name of the first signer of the Declaration of Independence?)	I	No	No	divided	CB2	1	0
Subj318	82	(82, What is the last name of the cult leader who forced his followers to drink poison Kool-aid?)	NR	No	No	full	CB2	1	1
Subj318	34	(34, For which country was the drachma the original monetary unit?)	NR	yes	yes	divided	CB2	1	0
Subj318	10	(10, What is an illegal move by a baseball pitcher that results in all runners advancing one base?)	NR	No	No	divided	CB2	1	0
Subj318	1	(1, What is the name of the ancient warrior who was dipped in the River Styx?)	C	No	No	divided	CB2	1	0
Subj318	80	(80, Who was the first man to commit murder in the Bible?)	NR	No	yes	full	CB2	1	1
Subj318	63	(63, What is the name of the husband-wife spies executed in 1951 for passing atomic secrets to Russia?)	I	No	yes	full	CB2	1	0
Subj318	58	(58, With which artist is the movement Pointillism associated?)	NR	No	No	full	CB2	1	0
Subj318	68	(68, What is the last name of the inventor of blue jeans?)	NR	No	No	full	CB2	1	0
Subj318	23	(23, What is the last name of the author who wrote under the pseudonym of Mark Twain?)	NR	yes	No	divided	CB2	1	0
Subj318	27	(27, What is the name for the Greek god referred to as Cupid in Roman mythology?)	NR	yes	yes	divided	CB2	0	0
Subj318	41	(41, What is the Latin name for the funny bone?)	NR	No	yes	full	CB2	0	0
Subj318	79	(79, What was the first country to grant all women the right to vote?)	NR	No	yes	full	CB2	1	1
Subj318	57	(57, Which mythical bird burns itself so that a new bird can emerge from the ashes?)	C	No	No	full	CB2	1	0
Subj318	52	(52, What is the last name of the woman who began the profession of nursing?)	NR	yes	No	full	CB2	1	0
Subj318	44	(44, What was the first name of Sherlock Holmes Dr. Watson?) return John I 4332 subj318 pracquestions, 44 Answer (44, What was the first name of Sherlock Holmes Dr. Watson?)	NR	No	No	full	CB2	1	0
Subj318	31	(31, What nationality was the painter Rembrandt?)	I	No	No	divided	CB2	1	0
Subj318	65	(65, What sailors disease resulted from a deficiency of Vitamin C?) return Scurvy I 3681 subj318 pracquestions, 65 Answer (65, What sailors disease resulted from a deficiency of Vitamin C?)	I	yes	No	full	CB2	1	0
Subj318	40	(40, What is the name for words that share the same spelling and pronunciation, but have different meanings?)	C	No	No	divided	CB2	1	1
Subj318	55	(55, What is the name of the largest ocean on Earth?)	NR	No	yes	full	CB2	1	0
Subj318	20	(20, What are people who make maps called?)	C	No	No	divided	CB2	1	0
Subj318	48	(48, What is the last name of the first person to complete a solo flight across the Atlantic ocean?)	NR	No	No	full	CB2	1	0
Subj318	26	(26, Who theorized in 1543 that the earth revolves around the sun?)	I	No	yes	divided	CB2	1	0
Subj318	18	(18, What is the last name of the mythical giant lumberjack?)	NR	No	No	divided	CB2	0	0
Subj318	22	(22, Which country is the first to use gunpowder?)	C	No	No	divided	CB2	1	0
Subj318	62	(62, What is the name of the scholarship that enables international students to study at Oxford University?)	NR	No	No	full	CB2	1	0
Subj318	19	(19, What is the name of the capital of Australia?)	I	No	yes	divided	CB2	1	0
Subj318	51	(51, What was New York City originally called when it was a Dutch colony?)	NR	yes	yes	full	CB2	1	0
Subj318	21	(21, What animal runs the fastest?)	C	No	No	divided	CB2	1	0
Subj318	46	(46, The äóÖpatellaäó» refers to what part of the human body?)	C	No	No	full	CB2	1	0
Subj318	30	(30, What is the unit of sound intensity?)	NR	yes	No	divided	CB2	1	0
Subj318	36	(36, What is the name of the capital of Finland?)	NR	No	yes	divided	CB2	1	0
Subj318	7	(7, What is the name of the island-city believed since antiquity to have sunk into the ocean?)	C	No	No	divided	CB2	1	0
Subj318	9	(9, What is the last name of the Spanish explorer who crossed Panama and found the Pacific Ocean?)	NR	yes	No	divided	CB2	1	0
Subj318	56	(56, What is the name for a word like äóÖmadamäó» that reads the same way when read backwards or forwards?)	NR	yes	yes	full	CB2	1	0
Subj318	53	(53, What is the name of the automobile instrument that measures mileage?)	NR	yes	No	full	CB2	1	0
Subj318	3	(3, What creatures live in a formicary?)	NR	No	No	divided	CB2	1	0
Subj318	37	(37, What is the last name of the creator of the Muppets?)	NR	yes	No	divided	CB2	1	1
Subj318	77	(77, How many timezones are there in Canada?)	I	No	No	full	CB2	1	1
Subj318	59	(59, What Italian city was destroyed when Mount Vesuvius erupted in 79 A.D.?)	NR	No	No	full	CB2	1	0
Subj318	15	(15, What is the capital of Northern Ireland?)	C	No	yes	divided	CB2	1	0
Subj318	49	(49, What is the last name of the author of äóìGone with the Wind?äó)	NR	yes	No	full	CB2	1	0
Subj318	28	(28, Which sport used the terms stones and brooms?)	NR	No	No	divided	CB2	1	0
Subj318	4	(4, What is the first sign of the zodiac?)	I	No	No	divided	CB2	1	0
Subj318	6	(6, For which city were the game properties in classic Monopoly named?)	NR	yes	yes	divided	CB2	1	0
Subj318	38	(38, What is the name of the Volkswagon Beetle featured in the film äóìThe Love Bug?äó)	NR	No	No	divided	CB2	1	1
Subj318	50	(50, What is the last name of the man who invented the telegraph?)	NR	yes	yes	full	CB2	1	0
Subj318	54	(54, What is the capital of Canada?)	NR	yes	No	full	CB2	1	0
Subj318	13	(13, What is the last name of the woman who founded the American Red Cross?)	NR	No	yes	divided	CB2	1	0
Subj318	69	(69, What is the name of the Chinese religion founded by Lao Tse?)	NR	yes	No	full	CB2	1	0
Subj318	29	(29, What is the last name of the author of äóìCharlie and the Chocolate Factory?äó)	NR	yes	yes	divided	CB2	1	0
Subj318	33	(33, What is the Latin name for the thighbone?)	NR	yes	No	divided	CB2	1	0
Subj318	70	(70, What is the name for a cyclone that occurs over land?)	C	No	No	full	CB2	1	0
Subj318	78	(78, Neptune gets its blue color from what gas?)	NR	yes	No	full	CB2	1	1
Subj318	75	(75, What was Chopins nationality?) return Polish I 2111 subj318 pracquestions, 75 Answer (75, What was Chopins nationality?)	NR	No	No	full	CB2	1	1
Subj318	24	(24, What was the last name of Buffalo Bill?)	NR	No	No	divided	CB2	1	0
Subj318	60	(60, What is the name of the North Star?)	NR	yes	yes	full	CB2	1	0
Subj318	74	(74, What is the palace built by King Louis XIV?)	C	No	No	full	CB2	1	0
Subj318	47	(47, What word appears above George Washingtons head on a standard (1932-1998) quarter?) return Liberty I 4242 subj318 pracquestions, 47 Answer (47, What word appears above George Washingtons head on a standard (1932-1998) quarter?)	NR	No	yes	full	CB2	1	0
Subj318	2	(2, What is the name of the instrument used to measure windspeed?)	I	yes	No	divided	CB2	1	0
Subj318	72	(72, What is the last name of the man who co-wrote, produced, directed, and starred in the film äóìCitizen Kane?äó)	NR	No	No	full	CB2	1	0
Subj318	17	(17, What is the term in golf referring to a score one under par on a particular hole?)	NR	No	No	divided	CB2	1	0
Subj318	43	(43, For which country is the yen the monetary unit?)	I	No	No	full	CB2	1	0
Subj318	66	(66, How many wives did Henry VIII have?)	I	No	No	full	CB2	1	0
Subj318	73	(73, What is the last name of the person who invented the cotton gin?)	NR	yes	yes	full	CB2	1	0
Subj318	25	(25, What is the city in which the baseball hall of fame is located?)	NR	No	No	divided	CB2	1	0
Subj318	61	(61, What is the name of the volcanic rock that can float in water?)	NR	No	No	full	CB2	1	0
Subj318	42	(42, For which country is the rupee the monetary unit?)	C	No	No	full	CB2	1	0
Subj318	76	(76, What is the longest book in the Bible?)	NR	No	No	full	CB2	1	1
Subj318	8	(8, What is the name of the game that uses a doubling cube?)	NR	No	No	divided	CB2	1	0
Subj318	16	(16, What was the last name of the female star of the movie Casablanca?)	NR	yes	yes	divided	CB2	1	0
Subj318	81	(81, What is the last name of Queen Elizabeth Is mother?) return Boleyn I 3357 subj318 pracquestions, 81 Answer (81, What is the last name of Queen Elizabeth Is mother?)	NR	No	No	full	CB2	1	1
Subj318	39	(39, What is the name of the mountain range in which Mt. Everest is located?)	NR	yes	No	divided	CB2	1	1
Subj318	11	(11, What is the name of the lightest wood known?)	NR	No	No	divided	CB2	1	0
Subj319	16	(16, What was the last name of the female star of the movie Casablanca?)	NR	No	No	divided	CB2	0	0
Subj319	24	(24, What was the last name of Buffalo Bill?)	NR	No	No	divided	CB2	1	0
Subj319	45	(45, Of which country is Nairobi the capital?)	NR	No	No	full	CB2	1	0
Subj319	34	(34, For which country was the drachma the original monetary unit?)	NR	No	No	divided	CB2	1	0
Subj319	43	(43, For which country is the yen the monetary unit?)	I	yes	No	full	CB2	1	0
Subj319	1	(1, What is the name of the ancient warrior who was dipped in the River Styx?)	NR	No	No	divided	CB2	0	0
Subj319	27	(27, What is the name for the Greek god referred to as Cupid in Roman mythology?)	NR	yes	yes	divided	CB2	1	0
Subj319	30	(30, What is the unit of sound intensity?)	NR	yes	No	divided	CB2	1	0
Subj319	78	(78, Neptune gets its blue color from what gas?)	NR	No	No	full	CB2	1	1
Subj319	28	(28, Which sport used the terms stones and brooms?)	C	No	No	divided	CB2	0	0
Subj319	23	(23, What is the last name of the author who wrote under the pseudonym of Mark Twain?)	NR	yes	yes	divided	CB2	1	0
Subj319	11	(11, What is the name of the lightest wood known?)	C	yes	yes	divided	CB2	0	0
Subj319	21	(21, What animal runs the fastest?)	C	yes	yes	divided	CB2	1	0
Subj319	52	(52, What is the last name of the woman who began the profession of nursing?)	NR	No	No	full	CB2	1	0
Subj319	81	(81, What is the last name of Queen Elizabeth I's mother?)	NR	No	No	full	CB2	1	1
Subj319	54	(54, What is the capital of Canada?)	I	yes	No	full	CB2	1	0
Subj319	57	(57, Which mythical bird burns itself so that a new bird can emerge from the ashes?)	C	yes	No	full	CB2	1	0
Subj319	65	(65, What sailors' disease resulted from a deficiency of Vitamin C?)	C	No	No	full	CB2	1	0
Subj319	72	(72, What is the last name of the man who co-wrote, produced, directed, and starred in the film äóìCitizen Kane?äó)	NR	No	No	full	CB2	1	0
Subj319	12	(12, What sea lies between Riga and Stockholm?)	NR	No	No	divided	CB2	1	0
Subj319	18	(18, What is the last name of the mythical giant lumberjack?)	NR	No	No	divided	CB2	0	0
Subj319	2	(2, What is the name of the instrument used to measure windspeed?)	NR	yes	No	divided	CB2	1	0
Subj319	71	(71, What is the smallest independent state in the world by both area and population?)	NR	No	No	full	CB2	1	0
Subj319	66	(66, How many wives did Henry VIII have?)	NR	No	No	full	CB2	1	0
Subj319	53	(53, What is the name of the automobile instrument that measures mileage?)	C	No	No	full	CB2	0	0
Subj319	13	(13, What is the last name of the woman who founded the American Red Cross?)	NR	yes	No	divided	CB2	0	0
Subj319	48	(48, What is the last name of the first person to complete a solo flight across the Atlantic ocean?)	I	yes	No	full	CB2	1	0
Subj319	70	(70, What is the name for a cyclone that occurs over land?)	C	yes	No	full	CB2	1	0
Subj319	50	(50, What is the last name of the man who invented the telegraph?)	NR	yes	No	full	CB2	1	0
Subj319	7	(7, What is the name of the island-city believed since antiquity to have sunk into the ocean?)	C	No	No	divided	CB2	1	0
Subj319	15	(15, What is the capital of Northern Ireland?)	NR	yes	No	divided	CB2	0	0
Subj319	47	(47, What word appears above George Washington's head on a standard (1932-1998) quarter?)	NR	yes	No	full	CB2	1	0
Subj319	25	(25, What is the city in which the baseball hall of fame is located?)	C	yes	No	divided	CB2	1	0
Subj319	17	(17, What is the term in golf referring to a score one under par on a particular hole?)	C	yes	No	divided	CB2	1	0
Subj319	80	(80, Who was the first man to commit murder in the Bible?)	NR	No	No	full	CB2	1	1
Subj319	3	(3, What creatures live in a formicary?)	NR	No	No	divided	CB2	0	0
Subj319	6	(6, For which city were the game properties in classic Monopoly named?)	NR	No	No	divided	CB2	1	0
Subj319	20	(20, What are people who make maps called?)	I	yes	No	divided	CB2	0	0
Subj319	77	(77, How many timezones are there in Canada?)	I	yes	yes	full	CB2	1	1
Subj319	73	(73, What is the last name of the person who invented the cotton gin?)	NR	yes	yes	full	CB2	1	0
Subj319	74	(74, What is the palace built by King Louis XIV?)	C	yes	No	full	CB2	0	0
Subj319	32	(32, Who is known as The Father of Geometry?)	NR	No	No	divided	CB2	1	0
Subj319	38	(38, What is the name of the Volkswagon Beetle featured in the film äóìThe Love Bug?äó)	NR	yes	No	divided	CB2	1	1
Subj319	5	(5, What is the last name of the twenty-first U.S. president?)	NR	No	No	divided	CB2	0	0
Subj319	26	(26, Who theorized in 1543 that the earth revolves around the sun?)	I	yes	No	divided	CB2	0	0
Subj319	29	(29, What is the last name of the author of äóìCharlie and the Chocolate Factory?äó)	NR	No	No	divided	CB2	1	0
Subj319	82	(82, What is the last name of the cult leader who forced his followers to drink poison Kool-aid?)	NR	yes	yes	full	CB2	1	1
Subj319	76	(76, What is the longest book in the Bible?)	NR	No	No	full	CB2	1	1
Subj319	49	(49, What is the last name of the author of äóìGone with the Wind?äó)	NR	No	No	full	CB2	0	0
Subj319	68	(68, What is the last name of the inventor of blue jeans?)	I	No	No	full	CB2	1	0
Subj319	33	(33, What is the Latin name for the thighbone?)	NR	No	No	divided	CB2	1	0
Subj319	67	(67, What is the name of the first artificial satellite put in orbit by the Russians in 1957?)	NR	No	No	full	CB2	1	0
Subj319	9	(9, What is the last name of the Spanish explorer who crossed Panama and found the Pacific Ocean?)	NR	yes	No	divided	CB2	1	0
Subj319	79	(79, What was the first country to grant all women the right to vote?)	NR	No	yes	full	CB2	1	1
Subj319	51	(51, What was New York City originally called when it was a Dutch colony?)	NR	No	No	full	CB2	1	0
Subj319	59	(59, What Italian city was destroyed when Mount Vesuvius erupted in 79 A.D.?)	NR	No	No	full	CB2	1	0
Subj319	62	(62, What is the name of the scholarship that enables international students to study at Oxford University?)	NR	No	No	full	CB2	1	0
Subj319	41	(41, What is the Latin name for the funny bone?)	NR	No	No	full	CB2	0	0
Subj319	55	(55, What is the name of the largest ocean on Earth?)	C	yes	No	full	CB2	1	0
Subj319	63	(63, What is the name of the husband-wife spies executed in 1951 for passing atomic secrets to Russia?)	NR	No	No	full	CB2	1	0
Subj319	61	(61, What is the name of the volcanic rock that can float in water?)	NR	No	No	full	CB2	1	0
Subj319	37	(37, What is the last name of the creator of the Muppets?)	NR	yes	No	divided	CB2	1	1
Subj319	56	(56, What is the name for a word like äóÖmadamäó» that reads the same way when read backwards or forwards?)	NR	No	No	full	CB2	1	0
Subj319	8	(8, What is the name of the game that uses a doubling cube?)	NR	No	No	divided	CB2	0	0
Subj319	64	(64, What is the technical name for the 'German measles'?)	NR	No	No	full	CB2	1	0
Subj319	4	(4, What is the first sign of the zodiac?)	NR	No	No	divided	CB2	1	0
Subj319	22	(22, Which country is the first to use gunpowder?)	NR	No	No	divided	CB2	1	0
Subj319	58	(58, With which artist is the movement Pointillism associated?)	NR	yes	yes	full	CB2	1	0
Subj319	35	(35, What is the last name of the first signer of the Declaration of Independence?)	C	yes	No	divided	CB2	1	0
Subj319	14	(14, What is the name of the ship on which Charles Darwin made his scientific voyage?)	C	yes	No	divided	CB2	1	0
Subj319	60	(60, What is the name of the North Star?)	NR	No	No	full	CB2	1	0
Subj319	40	(40, What is the name for words that share the same spelling and pronunciation, but have different meanings?)	NR	No	No	divided	CB2	0	1
Subj319	19	(19, What is the name of the capital of Australia?)	I	yes	No	divided	CB2	0	0
Subj319	31	(31, What nationality was the painter Rembrandt?)	NR	yes	No	divided	CB2	0	0
Subj319	69	(69, What is the name of the Chinese religion founded by Lao Tse?)	NR	yes	yes	full	CB2	1	0
Subj319	46	(46, The äóÖpatellaäó» refers to what part of the human body?)	I	yes	No	full	CB2	1	0
Subj319	44	(44, What was the first name of Sherlock Holmes' Dr. Watson?)	NR	No	No	full	CB2	1	0
Subj319	36	(36, What is the name of the capital of Finland?)	NR	yes	No	divided	CB2	1	0
Subj319	10	(10, What is an illegal move by a baseball pitcher that results in all runners advancing one base?)	NR	No	No	divided	CB2	0	0
Subj319	39	(39, What is the name of the mountain range in which Mt. Everest is located?)	C	yes	No	divided	CB2	0	1
Subj319	42	(42, For which country is the rupee the monetary unit?)	I	yes	No	full	CB2	1	0
Subj319	75	(75, What was Chopin's nationality?)	NR	No	No	full	CB2	1	1
subj320	49	(49, What is the last name of the author of äóìGone with the Wind?äó)	NR	No	No	full	CB2	1	0
subj320	80	(80, Who was the first man to commit murder in the Bible?)	C	No	No	full	CB2	1	1
subj320	46	(46, The äóÖpatellaäó» refers to what part of the human body?)	C	No	No	full	CB2	1	0
subj320	18	(18, What is the last name of the mythical giant lumberjack?)	C	No	No	divided	CB2	0	0
subj320	65	(65, What sailors' disease resulted from a deficiency of Vitamin C?)	C	No	No	full	CB2	1	0
subj320	79	(79, What was the first country to grant all women the right to vote?)	I	No	yes	full	CB2	1	1
subj320	13	(13, What is the last name of the woman who founded the American Red Cross?)	NR	No	yes	divided	CB2	1	0
subj320	1	(1, What is the name of the ancient warrior who was dipped in the River Styx?)	C	No	No	divided	CB2	0	0
subj320	70	(70, What is the name for a cyclone that occurs over land?)	C	No	No	full	CB2	1	0
subj320	27	(27, What is the name for the Greek god referred to as Cupid in Roman mythology?)	C	No	No	divided	CB2	1	0
subj320	26	(26, Who theorized in 1543 that the earth revolves around the sun?)	C	No	No	divided	CB2	1	0
subj320	40	(40, What is the name for words that share the same spelling and pronunciation, but have different meanings?)	I	No	yes	divided	CB2	1	1
subj320	38	(38, What is the name of the Volkswagon Beetle featured in the film äóìThe Love Bug?äó)	C	No	No	divided	CB2	0	1
subj320	36	(36, What is the name of the capital of Finland?)	C	No	No	divided	CB2	1	0
subj320	8	(8, What is the name of the game that uses a doubling cube?)	NR	No	yes	divided	CB2	1	0
subj320	71	(71, What is the smallest independent state in the world by both area and population?)	C	No	No	full	CB2	1	0
subj320	31	(31, What nationality was the painter Rembrandt?)	I	No	No	divided	CB2	1	0
subj320	22	(22, Which country is the first to use gunpowder?)	C	No	No	divided	CB2	1	0
subj320	30	(30, What is the unit of sound intensity?)	C	No	No	divided	CB2	1	0
subj320	73	(73, What is the last name of the person who invented the cotton gin?)	NR	No	No	full	CB2	1	0
subj320	48	(48, What is the last name of the first person to complete a solo flight across the Atlantic ocean?)	I	yes	No	full	CB2	1	0
subj320	29	(29, What is the last name of the author of äóìCharlie and the Chocolate Factory?äó)	C	No	No	divided	CB2	0	0
subj320	61	(61, What is the name of the volcanic rock that can float in water?)	C	No	No	full	CB2	1	0
subj320	20	(20, What are people who make maps called?)	C	No	No	divided	CB2	1	0
subj320	5	(5, What is the last name of the twenty-first U.S. president?)	NR	No	No	divided	CB2	1	0
subj320	66	(66, How many wives did Henry VIII have?)	NR	No	No	full	CB2	1	0
subj320	78	(78, Neptune gets its blue color from what gas?)	NR	yes	No	full	CB2	1	1
subj320	69	(69, What is the name of the Chinese religion founded by Lao Tse?)	C	No	No	full	CB2	1	0
subj320	52	(52, What is the last name of the woman who began the profession of nursing?)	NR	No	No	full	CB2	1	0
subj320	24	(24, What was the last name of Buffalo Bill?)	NR	No	No	divided	CB2	1	0
subj320	19	(19, What is the name of the capital of Australia?)	C	yes	No	divided	CB2	0	0
subj320	41	(41, What is the Latin name for the funny bone?)	C	yes	No	full	CB2	0	0
subj320	15	(15, What is the capital of Northern Ireland?)	C	No	No	divided	CB2	1	0
subj320	17	(17, What is the term in golf referring to a score one under par on a particular hole?)	C	No	No	divided	CB2	1	0
subj320	25	(25, What is the city in which the baseball hall of fame is located?)	NR	No	No	divided	CB2	1	0
subj320	77	(77, How many timezones are there in Canada?)	NR	yes	No	full	CB2	1	1
subj320	75	(75, What was Chopin's nationality?)	I	No	No	full	CB2	1	1
subj320	3	(3, What creatures live in a formicary?)	NR	No	yes	divided	CB2	1	0
subj320	54	(54, What is the capital of Canada?)	C	No	No	full	CB2	1	0
subj320	32	(32, Who is known as The Father of Geometry?)	I	No	No	divided	CB2	1	0
subj320	34	(34, For which country was the drachma the original monetary unit?)	C	No	No	divided	CB2	1	0
subj320	50	(50, What is the last name of the man who invented the telegraph?)	I	yes	yes	full	CB2	1	0
subj320	45	(45, Of which country is Nairobi the capital?)	C	No	No	full	CB2	1	0
subj320	63	(63, What is the name of the husband-wife spies executed in 1951 for passing atomic secrets to Russia?)	NR	yes	yes	full	CB2	1	0
subj320	28	(28, Which sport used the terms stones and brooms?)	C	No	No	divided	CB2	1	0
subj320	16	(16, What was the last name of the female star of the movie Casablanca?)	NR	No	No	divided	CB2	1	0
subj320	47	(47, What word appears above George Washington's head on a standard (1932-1998) quarter?)	C	No	No	full	CB2	1	0
subj320	11	(11, What is the name of the lightest wood known?)	C	No	No	divided	CB2	0	0
subj320	64	(64, What is the technical name for the 'German measles'?)	C	yes	yes	full	CB2	1	0
subj320	35	(35, What is the last name of the first signer of the Declaration of Independence?)	C	yes	No	divided	CB2	0	0
subj320	58	(58, With which artist is the movement Pointillism associated?)	NR	No	No	full	CB2	1	0
subj320	23	(23, What is the last name of the author who wrote under the pseudonym of Mark Twain?)	NR	yes	No	divided	CB2	1	0
subj320	21	(21, What animal runs the fastest?)	C	No	No	divided	CB2	0	0
subj320	33	(33, What is the Latin name for the thighbone?)	C	No	No	divided	CB2	1	0
subj320	56	(56, What is the name for a word like äóÖmadamäó» that reads the same way when read backwards or forwards?)	NR	yes	yes	full	CB2	1	0
subj320	74	(74, What is the palace built by King Louis XIV?)	C	No	No	full	CB2	1	0
subj320	62	(62, What is the name of the scholarship that enables international students to study at Oxford University?)	C	No	No	full	CB2	1	0
subj320	72	(72, What is the last name of the man who co-wrote, produced, directed, and starred in the film äóìCitizen Kane?äó)	NR	No	No	full	CB2	1	0
subj320	76	(76, What is the longest book in the Bible?)	I	No	No	full	CB2	1	1
subj320	82	(82, What is the last name of the cult leader who forced his followers to drink poison Kool-aid?)	NR	yes	No	full	CB2	1	1
subj320	53	(53, What is the name of the automobile instrument that measures mileage?)	C	No	No	full	CB2	1	0
subj320	39	(39, What is the name of the mountain range in which Mt. Everest is located?)	C	No	No	divided	CB2	1	1
subj320	43	(43, For which country is the yen the monetary unit?)	C	No	No	full	CB2	1	0
subj320	55	(55, What is the name of the largest ocean on Earth?)	C	No	No	full	CB2	1	0
subj320	6	(6, For which city were the game properties in classic Monopoly named?)	I	No	No	divided	CB2	1	0
subj320	14	(14, What is the name of the ship on which Charles Darwin made his scientific voyage?)	NR	No	No	divided	CB2	1	0
subj320	9	(9, What is the last name of the Spanish explorer who crossed Panama and found the Pacific Ocean?)	NR	No	yes	divided	CB2	1	0
subj320	37	(37, What is the last name of the creator of the Muppets?)	C	No	No	divided	CB2	1	1
subj320	7	(7, What is the name of the island-city believed since antiquity to have sunk into the ocean?)	C	No	No	divided	CB2	1	0
subj320	67	(67, What is the name of the first artificial satellite put in orbit by the Russians in 1957?)	C	No	No	full	CB2	1	0
subj320	12	(12, What sea lies between Riga and Stockholm?)	NR	No	yes	divided	CB2	1	0
subj320	42	(42, For which country is the rupee the monetary unit?)	C	No	No	full	CB2	1	0
subj320	4	(4, What is the first sign of the zodiac?)	I	yes	No	divided	CB2	1	0
subj320	60	(60, What is the name of the North Star?)	C	No	No	full	CB2	1	0
subj320	57	(57, Which mythical bird burns itself so that a new bird can emerge from the ashes?)	C	No	No	full	CB2	1	0
subj320	59	(59, What Italian city was destroyed when Mount Vesuvius erupted in 79 A.D.?)	C	No	No	full	CB2	1	0
subj320	10	(10, What is an illegal move by a baseball pitcher that results in all runners advancing one base?)	NR	No	No	divided	CB2	1	0
subj320	51	(51, What was New York City originally called when it was a Dutch colony?)	C	No	No	full	CB2	1	0
subj320	81	(81, What is the last name of Queen Elizabeth I's mother?)	I	No	No	full	CB2	1	1
subj320	2	(2, What is the name of the instrument used to measure windspeed?)	NR	No	No	divided	CB2	1	0
subj321	15	(15, What is the capital of Northern Ireland?)	NR	No	No	divided	CB2	1	0
subj321	42	(42, For which country is the rupee the monetary unit?)	NR	No	No	full	CB2	1	0
subj321	41	(41, What is the Latin name for the funny bone?)	NR	No	No	full	CB2	0	0
subj321	65	(65, What sailors' disease resulted from a deficiency of Vitamin C?)	C	No	No	full	CB2	1	0
subj321	7	(7, What is the name of the island-city believed since antiquity to have sunk into the ocean?)	C	No	No	divided	CB2	1	0
subj321	12	(12, What sea lies between Riga and Stockholm?)	NR	No	No	divided	CB2	1	0
subj321	69	(69, What is the name of the Chinese religion founded by Lao Tse?)	NR	No	No	full	CB2	1	0
subj321	20	(20, What are people who make maps called?)	NR	yes	No	divided	CB2	1	0
subj321	74	(74, What is the palace built by King Louis XIV?)	C	No	No	full	CB2	1	0
subj321	53	(53, What is the name of the automobile instrument that measures mileage?)	NR	yes	No	full	CB2	1	0
subj321	35	(35, What is the last name of the first signer of the Declaration of Independence?)	NR	yes	No	divided	CB2	1	0
subj321	14	(14, What is the name of the ship on which Charles Darwin made his scientific voyage?)	C	No	yes	divided	CB2	1	0
subj321	44	(44, What was the first name of Sherlock Holmes' Dr. Watson?)	NR	yes	yes	full	CB2	1	0
subj321	68	(68, What is the last name of the inventor of blue jeans?)	NR	yes	No	full	CB2	1	0
subj321	81	(81, What is the last name of Queen Elizabeth I's mother?)	NR	No	No	full	CB2	1	1
subj321	36	(36, What is the name of the capital of Finland?)	NR	No	No	divided	CB2	1	0
subj321	18	(18, What is the last name of the mythical giant lumberjack?)	C	No	No	divided	CB2	0	0
subj321	40	(40, What is the name for words that share the same spelling and pronunciation, but have different meanings?)	NR	yes	No	divided	CB2	0	1
subj321	80	(80, Who was the first man to commit murder in the Bible?)	NR	No	No	full	CB2	1	1
subj321	52	(52, What is the last name of the woman who began the profession of nursing?)	C	No	No	full	CB2	1	0
subj321	64	(64, What is the technical name for the 'German measles'?)	NR	No	No	full	CB2	1	0
subj321	66	(66, How many wives did Henry VIII have?)	I	No	yes	full	CB2	1	0
subj321	28	(28, Which sport used the terms stones and brooms?)	NR	No	No	divided	CB2	1	0
subj321	67	(67, What is the name of the first artificial satellite put in orbit by the Russians in 1957?)	NR	yes	yes	full	CB2	1	0
subj321	24	(24, What was the last name of Buffalo Bill?)	NR	yes	No	divided	CB2	1	0
subj321	13	(13, What is the last name of the woman who founded the American Red Cross?)	NR	No	No	divided	CB2	1	0
subj321	8	(8, What is the name of the game that uses a doubling cube?)	NR	No	No	divided	CB2	1	0
subj321	82	(82, What is the last name of the cult leader who forced his followers to drink poison Kool-aid?)	NR	No	No	full	CB2	1	1
subj321	34	(34, For which country was the drachma the original monetary unit?)	NR	yes	No	divided	CB2	1	0
subj321	31	(31, What nationality was the painter Rembrandt?)	C	No	No	divided	CB2	1	0
subj321	1	(1, What is the name of the ancient warrior who was dipped in the River Styx?)	C	No	No	divided	CB2	1	0
subj321	46	(46, The äóÖpatellaäó» refers to what part of the human body?)	C	No	No	full	CB2	1	0
subj321	27	(27, What is the name for the Greek god referred to as Cupid in Roman mythology?)	I	No	No	divided	CB2	1	0
subj321	54	(54, What is the capital of Canada?)	I	No	No	full	CB2	0	0
subj321	77	(77, How many timezones are there in Canada?)	I	No	No	full	CB2	1	1
subj321	62	(62, What is the name of the scholarship that enables international students to study at Oxford University?)	NR	No	No	full	CB2	1	0
subj321	9	(9, What is the last name of the Spanish explorer who crossed Panama and found the Pacific Ocean?)	NR	No	yes	divided	CB2	1	0
subj321	22	(22, Which country is the first to use gunpowder?)	NR	No	No	divided	CB2	1	0
subj321	21	(21, What animal runs the fastest?)	C	No	No	divided	CB2	1	0
subj321	73	(73, What is the last name of the person who invented the cotton gin?)	NR	yes	No	full	CB2	1	0
subj321	26	(26, Who theorized in 1543 that the earth revolves around the sun?)	NR	yes	yes	divided	CB2	1	0
subj321	19	(19, What is the name of the capital of Australia?)	I	No	No	divided	CB2	1	0
subj321	59	(59, What Italian city was destroyed when Mount Vesuvius erupted in 79 A.D.?)	C	No	No	full	CB2	1	0
subj321	49	(49, What is the last name of the author of äóìGone with the Wind?äó)	NR	yes	No	full	CB2	1	0
subj321	47	(47, What word appears above George Washington's head on a standard (1932-1998) quarter?)	NR	No	No	full	CB2	1	0
subj321	37	(37, What is the last name of the creator of the Muppets?)	C	No	No	divided	CB2	1	1
subj321	61	(61, What is the name of the volcanic rock that can float in water?)	NR	No	No	full	CB2	1	0
subj321	5	(5, What is the last name of the twenty-first U.S. president?)	NR	No	No	divided	CB2	1	0
subj321	63	(63, What is the name of the husband-wife spies executed in 1951 for passing atomic secrets to Russia?)	NR	yes	No	full	CB2	0	0
subj321	56	(56, What is the name for a word like äóÖmadamäó» that reads the same way when read backwards or forwards?)	NR	yes	No	full	CB2	1	0
subj321	76	(76, What is the longest book in the Bible?)	NR	No	No	full	CB2	1	1
subj321	4	(4, What is the first sign of the zodiac?)	C	No	No	divided	CB2	1	0
subj321	17	(17, What is the term in golf referring to a score one under par on a particular hole?)	NR	No	No	divided	CB2	1	0
subj321	50	(50, What is the last name of the man who invented the telegraph?)	NR	No	No	full	CB2	1	0
subj321	39	(39, What is the name of the mountain range in which Mt. Everest is located?)	C	No	No	divided	CB2	1	1
subj321	23	(23, What is the last name of the author who wrote under the pseudonym of Mark Twain?)	NR	yes	No	divided	CB2	1	0
subj321	10	(10, What is an illegal move by a baseball pitcher that results in all runners advancing one base?)	NR	No	No	divided	CB2	1	0
subj321	58	(58, With which artist is the movement Pointillism associated?)	NR	yes	No	full	CB2	1	0
subj321	79	(79, What was the first country to grant all women the right to vote?)	NR	yes	No	full	CB2	1	1
subj321	48	(48, What is the last name of the first person to complete a solo flight across the Atlantic ocean?)	NR	No	No	full	CB2	1	0
subj321	57	(57, Which mythical bird burns itself so that a new bird can emerge from the ashes?)	C	No	No	full	CB2	1	0
subj321	70	(70, What is the name for a cyclone that occurs over land?)	I	No	No	full	CB2	1	0
subj321	6	(6, For which city were the game properties in classic Monopoly named?)	NR	No	No	divided	CB2	1	0
subj321	45	(45, Of which country is Nairobi the capital?)	NR	yes	No	full	CB2	1	0
subj321	16	(16, What was the last name of the female star of the movie Casablanca?)	C	No	No	divided	CB2	1	0
subj321	78	(78, Neptune gets its blue color from what gas?)	NR	No	No	full	CB2	1	1
subj321	3	(3, What creatures live in a formicary?)	NR	No	No	divided	CB2	1	0
subj321	38	(38, What is the name of the Volkswagon Beetle featured in the film äóìThe Love Bug?äó)	NR	No	No	divided	CB2	1	1
subj321	29	(29, What is the last name of the author of äóìCharlie and the Chocolate Factory?äó)	C	No	No	divided	CB2	1	0
subj321	55	(55, What is the name of the largest ocean on Earth?)	NR	No	No	full	CB2	1	0
subj321	2	(2, What is the name of the instrument used to measure windspeed?)	NR	No	No	divided	CB2	1	0
subj321	60	(60, What is the name of the North Star?)	NR	No	No	full	CB2	1	0
subj321	30	(30, What is the unit of sound intensity?)	C	No	No	divided	CB2	1	0
subj321	33	(33, What is the Latin name for the thighbone?)	C	No	No	divided	CB2	1	0
subj321	11	(11, What is the name of the lightest wood known?)	I	No	No	divided	CB2	1	0
subj321	43	(43, For which country is the yen the monetary unit?)	C	No	No	full	CB2	0	0
subj321	75	(75, What was Chopin's nationality?)	NR	No	No	full	CB2	1	1
subj321	72	(72, What is the last name of the man who co-wrote, produced, directed, and starred in the film äóìCitizen Kane?äó)	C	No	No	full	CB2	1	0
subj321	71	(71, What is the smallest independent state in the world by both area and population?)	I	No	No	full	CB2	1	0
subj321	25	(25, What is the city in which the baseball hall of fame is located?)	NR	No	No	divided	CB2	1	0
subj321	32	(32, Who is known as The Father of Geometry?)	I	No	No	divided	CB2	1	0
subj321	51	(51, What was New York City originally called when it was a Dutch colony?)	NR	No	No	full	CB2	1	0
subj322	25	(25, What is the city in which the baseball hall of fame is located?)	NR	No	No	divided	CB2	1	0
subj322	1	(1, What is the name of the ancient warrior who was dipped in the River Styx?)	NR	No	No	divided	CB2	1	0
subj322	40	(40, What is the name for words that share the same spelling and pronunciation, but have different meanings?)	NR	No	yes	divided	CB2	0	1
subj322	79	(79, What was the first country to grant all women the right to vote?)	NR	No	No	full	CB2	1	1
subj322	78	(78, Neptune gets its blue color from what gas?)	NR	No	No	full	CB2	1	1
subj322	62	(62, What is the name of the scholarship that enables international students to study at Oxford University?)	C	No	No	full	CB2	1	0
subj322	14	(14, What is the name of the ship on which Charles Darwin made his scientific voyage?)	NR	No	No	divided	CB2	1	0
subj322	80	(80, Who was the first man to commit murder in the Bible?)	NR	yes	No	full	CB2	1	1
subj322	20	(20, What are people who make maps called?)	C	No	No	divided	CB2	1	0
subj322	32	(32, Who is known as The Father of Geometry?)	I	No	No	divided	CB2	1	0
subj322	41	(41, What is the Latin name for the funny bone?)	NR	No	No	full	CB2	0	0
subj322	37	(37, What is the last name of the creator of the Muppets?)	NR	No	No	divided	CB2	1	1
subj322	68	(68, What is the last name of the inventor of blue jeans?)	NR	No	No	full	CB2	1	0
subj322	73	(73, What is the last name of the person who invented the cotton gin?)	C	No	No	full	CB2	1	0
subj322	47	(47, What word appears above George Washington's head on a standard (1932-1998) quarter?)	NR	No	No	full	CB2	1	0
subj322	44	(44, What was the first name of Sherlock Holmes' Dr. Watson?)	NR	No	No	full	CB2	1	0
subj322	61	(61, What is the name of the volcanic rock that can float in water?)	NR	No	No	full	CB2	1	0
subj322	31	(31, What nationality was the painter Rembrandt?)	NR	No	No	divided	CB2	1	0
subj322	64	(64, What is the technical name for the 'German measles'?)	NR	No	No	full	CB2	1	0
subj322	15	(15, What is the capital of Northern Ireland?)	NR	No	No	divided	CB2	1	0
subj322	67	(67, What is the name of the first artificial satellite put in orbit by the Russians in 1957?)	C	No	No	full	CB2	1	0
subj322	54	(54, What is the capital of Canada?)	NR	No	No	full	CB2	1	0
subj322	46	(46, The äóÖpatellaäó» refers to what part of the human body?)	I	No	No	full	CB2	1	0
subj322	77	(77, How many timezones are there in Canada?)	I	No	No	full	CB2	1	1
subj322	36	(36, What is the name of the capital of Finland?)	NR	No	No	divided	CB2	1	0
subj322	33	(33, What is the Latin name for the thighbone?)	NR	No	No	divided	CB2	1	0
subj322	29	(29, What is the last name of the author of äóìCharlie and the Chocolate Factory?äó)	NR	No	No	divided	CB2	0	0
subj322	53	(53, What is the name of the automobile instrument that measures mileage?)	NR	yes	No	full	CB2	1	0
subj322	12	(12, What sea lies between Riga and Stockholm?)	NR	No	No	divided	CB2	1	0
subj322	63	(63, What is the name of the husband-wife spies executed in 1951 for passing atomic secrets to Russia?)	NR	No	No	full	CB2	1	0
subj322	55	(55, What is the name of the largest ocean on Earth?)	C	No	No	full	CB2	1	0
subj322	2	(2, What is the name of the instrument used to measure windspeed?)	NR	yes	No	divided	CB2	1	0
subj322	17	(17, What is the term in golf referring to a score one under par on a particular hole?)	C	No	No	divided	CB2	1	0
subj322	8	(8, What is the name of the game that uses a doubling cube?)	NR	No	No	divided	CB2	0	0
subj322	34	(34, For which country was the drachma the original monetary unit?)	NR	No	No	divided	CB2	0	0
subj322	23	(23, What is the last name of the author who wrote under the pseudonym of Mark Twain?)	NR	No	No	divided	CB2	0	0
subj322	10	(10, What is an illegal move by a baseball pitcher that results in all runners advancing one base?)	NR	No	No	divided	CB2	0	0
subj322	82	(82, What is the last name of the cult leader who forced his followers to drink poison Kool-aid?)	NR	No	No	full	CB2	1	1
subj322	35	(35, What is the last name of the first signer of the Declaration of Independence?)	NR	No	No	divided	CB2	0	0
subj322	6	(6, For which city were the game properties in classic Monopoly named?)	I	No	No	divided	CB2	1	0
subj322	66	(66, How many wives did Henry VIII have?)	C	No	No	full	CB2	1	0
subj322	76	(76, What is the longest book in the Bible?)	NR	No	No	full	CB2	1	1
subj322	16	(16, What was the last name of the female star of the movie Casablanca?)	NR	No	No	divided	CB2	1	0
subj322	27	(27, What is the name for the Greek god referred to as Cupid in Roman mythology?)	NR	No	No	divided	CB2	0	0
subj322	39	(39, What is the name of the mountain range in which Mt. Everest is located?)	NR	No	No	divided	CB2	1	1
subj322	11	(11, What is the name of the lightest wood known?)	NR	No	No	divided	CB2	1	0
subj322	57	(57, Which mythical bird burns itself so that a new bird can emerge from the ashes?)	NR	No	No	full	CB2	1	0
subj322	5	(5, What is the last name of the twenty-first U.S. president?)	NR	No	No	divided	CB2	1	0
subj322	50	(50, What is the last name of the man who invented the telegraph?)	NR	No	No	full	CB2	1	0
subj322	21	(21, What animal runs the fastest?)	C	No	No	divided	CB2	0	0
subj322	75	(75, What was Chopin's nationality?)	NR	No	No	full	CB2	1	1
subj322	13	(13, What is the last name of the woman who founded the American Red Cross?)	NR	No	No	divided	CB2	1	0
subj322	45	(45, Of which country is Nairobi the capital?)	C	No	No	full	CB2	1	0
subj322	71	(71, What is the smallest independent state in the world by both area and population?)	NR	yes	No	full	CB2	1	0
subj322	69	(69, What is the name of the Chinese religion founded by Lao Tse?)	I	No	No	full	CB2	1	0
subj322	74	(74, What is the palace built by King Louis XIV?)	NR	No	No	full	CB2	1	0
subj322	9	(9, What is the last name of the Spanish explorer who crossed Panama and found the Pacific Ocean?)	NR	No	No	divided	CB2	1	0
subj322	4	(4, What is the first sign of the zodiac?)	NR	No	No	divided	CB2	1	0
subj322	22	(22, Which country is the first to use gunpowder?)	C	No	No	divided	CB2	0	0
subj322	3	(3, What creatures live in a formicary?)	NR	No	No	divided	CB2	1	0
subj322	60	(60, What is the name of the North Star?)	NR	No	No	full	CB2	1	0
subj322	19	(19, What is the name of the capital of Australia?)	I	No	No	divided	CB2	1	0
subj322	65	(65, What sailors' disease resulted from a deficiency of Vitamin C?)	C	No	No	full	CB2	1	0
subj322	30	(30, What is the unit of sound intensity?)	I	No	No	divided	CB2	1	0
subj322	38	(38, What is the name of the Volkswagon Beetle featured in the film äóìThe Love Bug?äó)	NR	No	No	divided	CB2	1	1
subj322	7	(7, What is the name of the island-city believed since antiquity to have sunk into the ocean?)	C	No	No	divided	CB2	1	0
subj322	24	(24, What was the last name of Buffalo Bill?)	NR	No	No	divided	CB2	1	0
subj322	18	(18, What is the last name of the mythical giant lumberjack?)	NR	yes	No	divided	CB2	0	0
subj322	59	(59, What Italian city was destroyed when Mount Vesuvius erupted in 79 A.D.?)	I	No	No	full	CB2	1	0
subj322	26	(26, Who theorized in 1543 that the earth revolves around the sun?)	NR	yes	No	divided	CB2	0	0
subj322	49	(49, What is the last name of the author of äóìGone with the Wind?äó)	C	No	No	full	CB2	1	0
subj322	51	(51, What was New York City originally called when it was a Dutch colony?)	NR	No	No	full	CB2	1	0
subj322	43	(43, For which country is the yen the monetary unit?)	I	No	No	full	CB2	1	0
subj322	81	(81, What is the last name of Queen Elizabeth I's mother?)	C	No	No	full	CB2	1	1
subj322	42	(42, For which country is the rupee the monetary unit?)	NR	No	No	full	CB2	1	0
subj322	28	(28, Which sport used the terms stones and brooms?)	NR	No	No	divided	CB2	1	0
subj322	56	(56, What is the name for a word like äóÖmadamäó» that reads the same way when read backwards or forwards?)	C	No	No	full	CB2	1	0
subj322	58	(58, With which artist is the movement Pointillism associated?)	NR	No	No	full	CB2	1	0
subj322	48	(48, What is the last name of the first person to complete a solo flight across the Atlantic ocean?)	I	yes	yes	full	CB2	1	0
subj322	70	(70, What is the name for a cyclone that occurs over land?)	I	No	No	full	CB2	1	0
subj322	52	(52, What is the last name of the woman who began the profession of nursing?)	I	No	No	full	CB2	1	0
subj323	33	(33, What is the Latin name for the thighbone?)	NR	No	No	divided	CB2	1	0
subj323	70	(70, What is the name for a cyclone that occurs over land?)	C	No	No	full	CB2	1	0
subj323	9	(9, What is the last name of the Spanish explorer who crossed Panama and found the Pacific Ocean?)	I	No	No	divided	CB2	0	0
subj323	51	(51, What was New York City originally called when it was a Dutch colony?)	NR	yes	yes	full	CB2	0	0
subj323	37	(37, What is the last name of the creator of the Muppets?)	C	No	No	divided	CB2	1	1
subj323	13	(13, What is the last name of the woman who founded the American Red Cross?)	NR	No	No	divided	CB2	1	0
subj323	8	(8, What is the name of the game that uses a doubling cube?)	NR	No	No	divided	CB2	0	0
subj323	76	(76, What is the longest book in the Bible?)	I	No	yes	full	CB2	1	1
subj323	52	(52, What is the last name of the woman who began the profession of nursing?)	C	No	yes	full	CB2	1	0
subj323	53	(53, What is the name of the automobile instrument that measures mileage?)	NR	yes	yes	full	CB2	1	0
subj323	59	(59, What Italian city was destroyed when Mount Vesuvius erupted in 79 A.D.?)	NR	No	yes	full	CB2	1	0
subj323	29	(29, What is the last name of the author of äóìCharlie and the Chocolate Factory?äó)	NR	yes	No	divided	CB2	0	0
subj323	16	(16, What was the last name of the female star of the movie Casablanca?)	C	No	No	divided	CB2	1	0
subj323	58	(58, With which artist is the movement Pointillism associated?)	NR	No	No	full	CB2	1	0
subj323	4	(4, What is the first sign of the zodiac?)	I	No	No	divided	CB2	0	0
subj323	43	(43, For which country is the yen the monetary unit?)	NR	yes	yes	full	CB2	1	0
subj323	78	(78, Neptune gets its blue color from what gas?)	NR	yes	yes	full	CB2	1	1
subj323	45	(45, Of which country is Nairobi the capital?)	I	No	No	full	CB2	1	0
subj323	66	(66, How many wives did Henry VIII have?)	C	No	No	full	CB2	1	0
subj323	27	(27, What is the name for the Greek god referred to as Cupid in Roman mythology?)	C	No	No	divided	CB2	0	0
subj323	75	(75, What was Chopin's nationality?)	I	yes	No	full	CB2	1	1
subj323	12	(12, What sea lies between Riga and Stockholm?)	NR	yes	yes	divided	CB2	0	0
subj323	73	(73, What is the last name of the person who invented the cotton gin?)	NR	No	No	full	CB2	1	0
subj323	74	(74, What is the palace built by King Louis XIV?)	C	No	No	full	CB2	1	0
subj323	60	(60, What is the name of the North Star?)	NR	No	No	full	CB2	1	0
subj323	30	(30, What is the unit of sound intensity?)	C	No	No	divided	CB2	1	0
subj323	31	(31, What nationality was the painter Rembrandt?)	I	No	yes	divided	CB2	0	0
subj323	61	(61, What is the name of the volcanic rock that can float in water?)	I	yes	yes	full	CB2	1	0
subj323	62	(62, What is the name of the scholarship that enables international students to study at Oxford University?)	NR	No	No	full	CB2	1	0
subj323	2	(2, What is the name of the instrument used to measure windspeed?)	NR	yes	yes	divided	CB2	0	0
subj323	47	(47, What word appears above George Washington's head on a standard (1932-1998) quarter?)	NR	No	No	full	CB2	1	0
subj323	6	(6, For which city were the game properties in classic Monopoly named?)	NR	No	No	divided	CB2	1	0
subj323	68	(68, What is the last name of the inventor of blue jeans?)	NR	No	No	full	CB2	1	0
subj323	28	(28, Which sport used the terms stones and brooms?)	NR	No	No	divided	CB2	0	0
subj323	23	(23, What is the last name of the author who wrote under the pseudonym of Mark Twain?)	NR	yes	yes	divided	CB2	0	0
subj323	48	(48, What is the last name of the first person to complete a solo flight across the Atlantic ocean?)	I	No	No	full	CB2	1	0
subj323	79	(79, What was the first country to grant all women the right to vote?)	NR	yes	yes	full	CB2	1	1
subj323	22	(22, Which country is the first to use gunpowder?)	NR	No	yes	divided	CB2	0	0
subj323	81	(81, What is the last name of Queen Elizabeth I's mother?)	NR	yes	No	full	CB2	1	1
subj323	36	(36, What is the name of the capital of Finland?)	C	No	No	divided	CB2	1	0
subj323	49	(49, What is the last name of the author of äóìGone with the Wind?äó)	NR	No	No	full	CB2	1	0
subj323	77	(77, How many timezones are there in Canada?)	I	No	yes	full	CB2	1	1
subj323	34	(34, For which country was the drachma the original monetary unit?)	NR	No	yes	divided	CB2	1	0
subj323	5	(5, What is the last name of the twenty-first U.S. president?)	NR	No	No	divided	CB2	1	0
subj323	25	(25, What is the city in which the baseball hall of fame is located?)	NR	No	No	divided	CB2	1	0
subj323	46	(46, The äóÖpatellaäó» refers to what part of the human body?)	I	yes	yes	full	CB2	0	0
subj323	50	(50, What is the last name of the man who invented the telegraph?)	I	No	No	full	CB2	1	0
subj323	26	(26, Who theorized in 1543 that the earth revolves around the sun?)	I	No	No	divided	CB2	0	0
subj323	82	(82, What is the last name of the cult leader who forced his followers to drink poison Kool-aid?)	NR	No	No	full	CB2	1	1
subj323	54	(54, What is the capital of Canada?)	I	No	No	full	CB2	1	0
subj323	14	(14, What is the name of the ship on which Charles Darwin made his scientific voyage?)	NR	yes	yes	divided	CB2	0	0
subj323	3	(3, What creatures live in a formicary?)	NR	No	yes	divided	CB2	0	0
subj323	20	(20, What are people who make maps called?)	NR	yes	yes	divided	CB2	1	0
subj323	18	(18, What is the last name of the mythical giant lumberjack?)	C	No	No	divided	CB2	0	0
subj323	44	(44, What was the first name of Sherlock Holmes' Dr. Watson?)	NR	yes	No	full	CB2	1	0
subj323	69	(69, What is the name of the Chinese religion founded by Lao Tse?)	NR	No	yes	full	CB2	1	0
subj323	57	(57, Which mythical bird burns itself so that a new bird can emerge from the ashes?)	C	No	No	full	CB2	1	0
subj323	40	(40, What is the name for words that share the same spelling and pronunciation, but have different meanings?)	NR	yes	yes	divided	CB2	1	1
subj323	80	(80, Who was the first man to commit murder in the Bible?)	C	No	No	full	CB2	1	1
subj323	24	(24, What was the last name of Buffalo Bill?)	NR	yes	No	divided	CB2	1	0
subj323	42	(42, For which country is the rupee the monetary unit?)	C	No	No	full	CB2	1	0
subj323	10	(10, What is an illegal move by a baseball pitcher that results in all runners advancing one base?)	NR	No	No	divided	CB2	1	0
subj323	41	(41, What is the Latin name for the funny bone?)	NR	yes	No	full	CB2	0	0
subj323	67	(67, What is the name of the first artificial satellite put in orbit by the Russians in 1957?)	NR	yes	No	full	CB2	1	0
subj323	38	(38, What is the name of the Volkswagon Beetle featured in the film äóìThe Love Bug?äó)	C	No	No	divided	CB2	0	1
subj323	7	(7, What is the name of the island-city believed since antiquity to have sunk into the ocean?)	C	No	No	divided	CB2	0	0
subj323	11	(11, What is the name of the lightest wood known?)	I	No	yes	divided	CB2	0	0
subj323	71	(71, What is the smallest independent state in the world by both area and population?)	NR	yes	yes	full	CB2	1	0
subj323	1	(1, What is the name of the ancient warrior who was dipped in the River Styx?)	NR	yes	No	divided	CB2	0	0
subj323	19	(19, What is the name of the capital of Australia?)	NR	yes	No	divided	CB2	0	0
subj323	32	(32, Who is known as The Father of Geometry?)	NR	No	No	divided	CB2	0	0
subj323	35	(35, What is the last name of the first signer of the Declaration of Independence?)	I	No	No	divided	CB2	0	0
subj323	55	(55, What is the name of the largest ocean on Earth?)	I	No	No	full	CB2	1	0
subj323	15	(15, What is the capital of Northern Ireland?)	NR	yes	No	divided	CB2	1	0
subj323	17	(17, What is the term in golf referring to a score one under par on a particular hole?)	NR	No	No	divided	CB2	1	0
subj323	63	(63, What is the name of the husband-wife spies executed in 1951 for passing atomic secrets to Russia?)	NR	yes	No	full	CB2	1	0
subj323	65	(65, What sailors' disease resulted from a deficiency of Vitamin C?)	NR	No	yes	full	CB2	1	0
subj323	64	(64, What is the technical name for the 'German measles'?)	C	No	No	full	CB2	1	0
subj323	21	(21, What animal runs the fastest?)	C	No	No	divided	CB2	1	0
subj323	72	(72, What is the last name of the man who co-wrote, produced, directed, and starred in the film äóìCitizen Kane?äó)	NR	yes	yes	full	CB2	1	0
subj323	39	(39, What is the name of the mountain range in which Mt. Everest is located?)	NR	yes	yes	divided	CB2	1	1
subj324	22	(22, Which country is the first to use gunpowder?)	C	yes	No	divided	CB2	1	0
subj324	19	(19, What is the name of the capital of Australia?)	I	yes	No	divided	CB2	0	0
subj324	49	(49, What is the last name of the author of äóìGone with the Wind?äó)	NR	No	No	full	CB2	1	0
subj324	53	(53, What is the name of the automobile instrument that measures mileage?)	C	yes	No	full	CB2	1	0
subj324	45	(45, Of which country is Nairobi the capital?)	NR	No	No	full	CB2	1	0
subj324	66	(66, How many wives did Henry VIII have?)	C	yes	No	full	CB2	1	0
subj324	7	(7, What is the name of the island-city believed since antiquity to have sunk into the ocean?)	C	No	No	divided	CB2	1	0
subj324	2	(2, What is the name of the instrument used to measure windspeed?)	I	No	No	divided	CB2	1	0
subj324	48	(48, What is the last name of the first person to complete a solo flight across the Atlantic ocean?)	NR	yes	No	full	CB2	1	0
subj324	71	(71, What is the smallest independent state in the world by both area and population?)	C	No	No	full	CB2	1	0
subj324	77	(77, How many timezones are there in Canada?)	I	No	No	full	CB2	1	1
subj324	51	(51, What was New York City originally called when it was a Dutch colony?)	C	No	No	full	CB2	1	0
subj324	17	(17, What is the term in golf referring to a score one under par on a particular hole?)	C	No	No	divided	CB2	1	0
subj324	1	(1, What is the name of the ancient warrior who was dipped in the River Styx?)	C	No	No	divided	CB2	1	0
subj324	70	(70, What is the name for a cyclone that occurs over land?)	I	No	No	full	CB2	1	0
subj324	27	(27, What is the name for the Greek god referred to as Cupid in Roman mythology?)	C	No	No	divided	CB2	1	0
subj324	44	(44, What was the first name of Sherlock Holmes' Dr. Watson?)	NR	No	No	full	CB2	0	0
subj324	35	(35, What is the last name of the first signer of the Declaration of Independence?)	C	No	No	divided	CB2	1	0
subj324	57	(57, Which mythical bird burns itself so that a new bird can emerge from the ashes?)	C	No	No	full	CB2	1	0
subj324	36	(36, What is the name of the capital of Finland?)	NR	No	No	divided	CB2	1	0
subj324	67	(67, What is the name of the first artificial satellite put in orbit by the Russians in 1957?)	I	yes	No	full	CB2	1	0
subj324	11	(11, What is the name of the lightest wood known?)	C	yes	No	divided	CB2	1	0
subj324	75	(75, What was Chopin's nationality?)	I	yes	No	full	CB2	1	1
subj324	78	(78, Neptune gets its blue color from what gas?)	NR	yes	yes	full	CB2	1	1
subj324	30	(30, What is the unit of sound intensity?)	I	yes	No	divided	CB2	0	0
subj324	50	(50, What is the last name of the man who invented the telegraph?)	NR	No	No	full	CB2	1	0
subj324	62	(62, What is the name of the scholarship that enables international students to study at Oxford University?)	NR	yes	No	full	CB2	1	0
subj324	33	(33, What is the Latin name for the thighbone?)	NR	No	No	divided	CB2	1	0
subj324	55	(55, What is the name of the largest ocean on Earth?)	C	yes	No	full	CB2	1	0
subj324	3	(3, What creatures live in a formicary?)	I	yes	No	divided	CB2	1	0
subj324	80	(80, Who was the first man to commit murder in the Bible?)	C	No	No	full	CB2	1	1
subj324	81	(81, What is the last name of Queen Elizabeth I's mother?)	C	No	No	full	CB2	1	1
subj324	26	(26, Who theorized in 1543 that the earth revolves around the sun?)	C	yes	No	divided	CB2	1	0
subj324	14	(14, What is the name of the ship on which Charles Darwin made his scientific voyage?)	NR	yes	No	divided	CB2	0	0
subj324	15	(15, What is the capital of Northern Ireland?)	NR	yes	No	divided	CB2	1	0
subj324	12	(12, What sea lies between Riga and Stockholm?)	I	yes	No	divided	CB2	0	0
subj324	68	(68, What is the last name of the inventor of blue jeans?)	C	No	No	full	CB2	1	0
subj324	41	(41, What is the Latin name for the funny bone?)	C	No	No	full	CB2	0	0
subj324	69	(69, What is the name of the Chinese religion founded by Lao Tse?)	NR	yes	No	full	CB2	1	0
subj324	21	(21, What animal runs the fastest?)	C	yes	No	divided	CB2	0	0
subj324	64	(64, What is the technical name for the 'German measles'?)	NR	No	No	full	CB2	1	0
subj324	47	(47, What word appears above George Washington's head on a standard (1932-1998) quarter?)	NR	No	No	full	CB2	1	0
subj324	63	(63, What is the name of the husband-wife spies executed in 1951 for passing atomic secrets to Russia?)	NR	yes	No	full	CB2	1	0
subj324	29	(29, What is the last name of the author of äóìCharlie and the Chocolate Factory?äó)	NR	yes	No	divided	CB2	0	0
subj324	18	(18, What is the last name of the mythical giant lumberjack?)	C	No	No	divided	CB2	0	0
subj324	23	(23, What is the last name of the author who wrote under the pseudonym of Mark Twain?)	NR	yes	No	divided	CB2	1	0
subj324	39	(39, What is the name of the mountain range in which Mt. Everest is located?)	C	No	No	divided	CB2	1	1
subj324	6	(6, For which city were the game properties in classic Monopoly named?)	NR	yes	No	divided	CB2	1	0
subj324	79	(79, What was the first country to grant all women the right to vote?)	I	yes	No	full	CB2	1	1
subj324	24	(24, What was the last name of Buffalo Bill?)	NR	No	No	divided	CB2	1	0
subj324	58	(58, With which artist is the movement Pointillism associated?)	NR	yes	No	full	CB2	1	0
subj324	73	(73, What is the last name of the person who invented the cotton gin?)	NR	yes	No	full	CB2	1	0
subj324	13	(13, What is the last name of the woman who founded the American Red Cross?)	C	No	No	divided	CB2	1	0
subj324	56	(56, What is the name for a word like äóÖmadamäó» that reads the same way when read backwards or forwards?)	I	No	No	full	CB2	1	0
subj324	54	(54, What is the capital of Canada?)	I	yes	No	full	CB2	1	0
subj324	5	(5, What is the last name of the twenty-first U.S. president?)	NR	yes	No	divided	CB2	1	0
subj324	32	(32, Who is known as The Father of Geometry?)	NR	yes	No	divided	CB2	1	0
subj324	34	(34, For which country was the drachma the original monetary unit?)	NR	No	No	divided	CB2	1	0
subj324	9	(9, What is the last name of the Spanish explorer who crossed Panama and found the Pacific Ocean?)	NR	yes	No	divided	CB2	1	0
subj324	25	(25, What is the city in which the baseball hall of fame is located?)	NR	No	No	divided	CB2	1	0
subj324	61	(61, What is the name of the volcanic rock that can float in water?)	I	No	No	full	CB2	1	0
subj324	74	(74, What is the palace built by King Louis XIV?)	C	No	No	full	CB2	1	0
subj324	65	(65, What sailors' disease resulted from a deficiency of Vitamin C?)	I	No	No	full	CB2	1	0
subj324	60	(60, What is the name of the North Star?)	C	No	No	full	CB2	1	0
subj324	42	(42, For which country is the rupee the monetary unit?)	C	No	No	full	CB2	1	0
subj324	52	(52, What is the last name of the woman who began the profession of nursing?)	I	yes	No	full	CB2	1	0
subj324	10	(10, What is an illegal move by a baseball pitcher that results in all runners advancing one base?)	NR	yes	No	divided	CB2	1	0
subj324	76	(76, What is the longest book in the Bible?)	NR	yes	No	full	CB2	1	1
subj324	43	(43, For which country is the yen the monetary unit?)	I	No	No	full	CB2	1	0
subj324	59	(59, What Italian city was destroyed when Mount Vesuvius erupted in 79 A.D.?)	C	No	No	full	CB2	1	0
subj324	8	(8, What is the name of the game that uses a doubling cube?)	NR	No	No	divided	CB2	1	0
subj324	46	(46, The äóÖpatellaäó» refers to what part of the human body?)	NR	yes	No	full	CB2	1	0
subj324	82	(82, What is the last name of the cult leader who forced his followers to drink poison Kool-aid?)	C	No	No	full	CB2	1	1
subj324	37	(37, What is the last name of the creator of the Muppets?)	NR	No	No	divided	CB2	1	1
subj324	20	(20, What are people who make maps called?)	C	No	No	divided	CB2	0	0
subj324	40	(40, What is the name for words that share the same spelling and pronunciation, but have different meanings?)	NR	yes	No	divided	CB2	0	1
subj324	4	(4, What is the first sign of the zodiac?)	NR	yes	No	divided	CB2	1	0
subj324	31	(31, What nationality was the painter Rembrandt?)	C	No	No	divided	CB2	0	0
subj324	72	(72, What is the last name of the man who co-wrote, produced, directed, and starred in the film äóìCitizen Kane?äó)	NR	No	No	full	CB2	1	0
subj324	16	(16, What was the last name of the female star of the movie Casablanca?)	NR	No	No	divided	CB2	1	0
subj324	38	(38, What is the name of the Volkswagon Beetle featured in the film äóìThe Love Bug?äó)	C	yes	No	divided	CB2	1	1
subj325	75	(75, What was Chopin's nationality?)	I	No	No	full	CB2	1	1
subj325	23	(23, What is the last name of the author who wrote under the pseudonym of Mark Twain?)	NR	No	yes	divided	CB2	0	0
subj325	31	(31, What nationality was the painter Rembrandt?)	I	No	No	divided	CB2	1	0
subj325	16	(16, What was the last name of the female star of the movie Casablanca?)	NR	No	No	divided	CB2	1	0
subj325	80	(80, Who was the first man to commit murder in the Bible?)	NR	yes	yes	full	CB2	1	1
subj325	15	(15, What is the capital of Northern Ireland?)	C	No	No	divided	CB2	0	0
subj325	1	(1, What is the name of the ancient warrior who was dipped in the River Styx?)	NR	yes	No	divided	CB2	1	0
subj325	20	(20, What are people who make maps called?)	C	No	No	divided	CB2	1	0
subj325	82	(82, What is the last name of the cult leader who forced his followers to drink poison Kool-aid?)	NR	No	yes	full	CB2	1	1
subj325	61	(61, What is the name of the volcanic rock that can float in water?)	C	No	No	full	CB2	1	0
subj325	5	(5, What is the last name of the twenty-first U.S. president?)	I	No	yes	divided	CB2	1	0
subj325	63	(63, What is the name of the husband-wife spies executed in 1951 for passing atomic secrets to Russia?)	C	No	yes	full	CB2	1	0
subj325	59	(59, What Italian city was destroyed when Mount Vesuvius erupted in 79 A.D.?)	C	No	No	full	CB2	1	0
subj325	46	(46, The äóÖpatellaäó» refers to what part of the human body?)	NR	No	No	full	CB2	1	0
subj325	78	(78, Neptune gets its blue color from what gas?)	I	No	No	full	CB2	1	1
subj325	49	(49, What is the last name of the author of äóìGone with the Wind?äó)	NR	No	yes	full	CB2	1	0
subj325	21	(21, What animal runs the fastest?)	C	No	No	divided	CB2	1	0
subj325	66	(66, How many wives did Henry VIII have?)	I	No	No	full	CB2	1	0
subj325	11	(11, What is the name of the lightest wood known?)	NR	yes	yes	divided	CB2	0	0
subj325	14	(14, What is the name of the ship on which Charles Darwin made his scientific voyage?)	NR	yes	yes	divided	CB2	1	0
subj325	56	(56, What is the name for a word like äóÖmadamäó» that reads the same way when read backwards or forwards?)	C	No	No	full	CB2	0	0
subj325	74	(74, What is the palace built by King Louis XIV?)	C	No	yes	full	CB2	1	0
subj325	18	(18, What is the last name of the mythical giant lumberjack?)	NR	No	yes	divided	CB2	0	0
subj325	68	(68, What is the last name of the inventor of blue jeans?)	I	No	No	full	CB2	1	0
subj325	27	(27, What is the name for the Greek god referred to as Cupid in Roman mythology?)	I	No	yes	divided	CB2	1	0
subj325	32	(32, Who is known as The Father of Geometry?)	C	No	No	divided	CB2	1	0
subj325	45	(45, Of which country is Nairobi the capital?)	C	No	No	full	CB2	1	0
subj325	38	(38, What is the name of the Volkswagon Beetle featured in the film äóìThe Love Bug?äó)	NR	yes	yes	divided	CB2	0	1
subj325	71	(71, What is the smallest independent state in the world by both area and population?)	C	No	No	full	CB2	1	0
subj325	69	(69, What is the name of the Chinese religion founded by Lao Tse?)	C	No	yes	full	CB2	1	0
subj325	24	(24, What was the last name of Buffalo Bill?)	I	No	No	divided	CB2	1	0
subj325	13	(13, What is the last name of the woman who founded the American Red Cross?)	NR	yes	yes	divided	CB2	1	0
subj325	42	(42, For which country is the rupee the monetary unit?)	C	No	No	full	CB2	1	0
subj325	9	(9, What is the last name of the Spanish explorer who crossed Panama and found the Pacific Ocean?)	I	No	No	divided	CB2	1	0
subj325	51	(51, What was New York City originally called when it was a Dutch colony?)	C	No	No	full	CB2	1	0
subj325	30	(30, What is the unit of sound intensity?)	C	No	No	divided	CB2	1	0
subj325	10	(10, What is an illegal move by a baseball pitcher that results in all runners advancing one base?)	NR	No	yes	divided	CB2	1	0
subj325	52	(52, What is the last name of the woman who began the profession of nursing?)	NR	No	yes	full	CB2	1	0
subj325	50	(50, What is the last name of the man who invented the telegraph?)	I	No	yes	full	CB2	1	0
subj325	41	(41, What is the Latin name for the funny bone?)	NR	No	No	full	CB2	0	0
subj325	47	(47, What word appears above George Washington's head on a standard (1932-1998) quarter?)	NR	No	No	full	CB2	1	0
subj325	33	(33, What is the Latin name for the thighbone?)	NR	No	No	divided	CB2	1	0
subj325	37	(37, What is the last name of the creator of the Muppets?)	NR	No	No	divided	CB2	1	1
subj325	40	(40, What is the name for words that share the same spelling and pronunciation, but have different meanings?)	C	No	No	divided	CB2	1	1
subj325	39	(39, What is the name of the mountain range in which Mt. Everest is located?)	C	No	No	divided	CB2	1	1
subj325	29	(29, What is the last name of the author of äóìCharlie and the Chocolate Factory?äó)	NR	No	yes	divided	CB2	1	0
subj325	36	(36, What is the name of the capital of Finland?)	C	No	No	divided	CB2	1	0
subj325	48	(48, What is the last name of the first person to complete a solo flight across the Atlantic ocean?)	C	No	No	full	CB2	1	0
subj325	6	(6, For which city were the game properties in classic Monopoly named?)	I	No	yes	divided	CB2	1	0
subj325	12	(12, What sea lies between Riga and Stockholm?)	NR	No	yes	divided	CB2	1	0
subj325	3	(3, What creatures live in a formicary?)	C	No	yes	divided	CB2	1	0
subj325	77	(77, How many timezones are there in Canada?)	I	No	No	full	CB2	1	1
subj325	35	(35, What is the last name of the first signer of the Declaration of Independence?)	I	No	yes	divided	CB2	1	0
subj325	76	(76, What is the longest book in the Bible?)	NR	No	yes	full	CB2	1	1
subj325	22	(22, Which country is the first to use gunpowder?)	C	No	No	divided	CB2	1	0
subj325	70	(70, What is the name for a cyclone that occurs over land?)	NR	No	No	full	CB2	1	0
subj325	43	(43, For which country is the yen the monetary unit?)	C	No	No	full	CB2	1	0
subj325	53	(53, What is the name of the automobile instrument that measures mileage?)	C	No	No	full	CB2	1	0
subj325	62	(62, What is the name of the scholarship that enables international students to study at Oxford University?)	NR	No	yes	full	CB2	1	0
subj325	4	(4, What is the first sign of the zodiac?)	NR	No	yes	divided	CB2	1	0
subj325	58	(58, With which artist is the movement Pointillism associated?)	I	No	No	full	CB2	1	0
subj325	7	(7, What is the name of the island-city believed since antiquity to have sunk into the ocean?)	C	No	No	divided	CB2	1	0
subj325	73	(73, What is the last name of the person who invented the cotton gin?)	C	No	yes	full	CB2	1	0
subj325	44	(44, What was the first name of Sherlock Holmes' Dr. Watson?)	NR	yes	yes	full	CB2	1	0
subj325	28	(28, Which sport used the terms stones and brooms?)	NR	No	No	divided	CB2	1	0
subj325	17	(17, What is the term in golf referring to a score one under par on a particular hole?)	I	No	No	divided	CB2	1	0
subj325	19	(19, What is the name of the capital of Australia?)	C	No	No	divided	CB2	1	0
subj325	67	(67, What is the name of the first artificial satellite put in orbit by the Russians in 1957?)	C	No	No	full	CB2	1	0
subj325	72	(72, What is the last name of the man who co-wrote, produced, directed, and starred in the film äóìCitizen Kane?äó)	NR	No	No	full	CB2	1	0
subj325	81	(81, What is the last name of Queen Elizabeth I's mother?)	NR	No	No	full	CB2	1	1
subj325	55	(55, What is the name of the largest ocean on Earth?)	C	No	No	full	CB2	1	0
subj325	79	(79, What was the first country to grant all women the right to vote?)	C	No	No	full	CB2	1	1
subj325	64	(64, What is the technical name for the 'German measles'?)	C	No	No	full	CB2	1	0
subj325	60	(60, What is the name of the North Star?)	C	No	No	full	CB2	1	0
subj325	8	(8, What is the name of the game that uses a doubling cube?)	NR	No	No	divided	CB2	1	0
subj325	65	(65, What sailors' disease resulted from a deficiency of Vitamin C?)	C	No	No	full	CB2	1	0
subj325	2	(2, What is the name of the instrument used to measure windspeed?)	NR	No	yes	divided	CB2	1	0
subj325	25	(25, What is the city in which the baseball hall of fame is located?)	NR	yes	yes	divided	CB2	0	0
subj325	34	(34, For which country was the drachma the original monetary unit?)	C	No	No	divided	CB2	1	0
subj325	57	(57, Which mythical bird burns itself so that a new bird can emerge from the ashes?)	C	No	No	full	CB2	1	0
subj325	26	(26, Who theorized in 1543 that the earth revolves around the sun?)	I	No	No	divided	CB2	1	0
subj325	54	(54, What is the capital of Canada?)	C	No	No	full	CB2	1	0
subj326	20	(20, What are people who make maps called?)	C	No	No	divided	CB2	1	0
subj326	33	(33, What is the Latin name for the thighbone?)	I	No	No	divided	CB2	1	0
subj326	15	(15, What is the capital of Northern Ireland?)	C	No	No	divided	CB2	1	0
subj326	38	(38, What is the name of the Volkswagon Beetle featured in the film äóìThe Love Bug?äó)	I	No	No	divided	CB2	0	1
subj326	3	(3, What creatures live in a formicary?)	C	No	No	divided	CB2	1	0
subj326	14	(14, What is the name of the ship on which Charles Darwin made his scientific voyage?)	I	yes	yes	divided	CB2	0	0
subj326	43	(43, For which country is the yen the monetary unit?)	C	No	No	full	CB2	1	0
subj326	9	(9, What is the last name of the Spanish explorer who crossed Panama and found the Pacific Ocean?)	I	No	No	divided	CB2	0	0
subj326	35	(35, What is the last name of the first signer of the Declaration of Independence?)	I	No	yes	divided	CB2	1	0
subj326	57	(57, Which mythical bird burns itself so that a new bird can emerge from the ashes?)	C	No	No	full	CB2	1	0
subj326	77	(77, How many timezones are there in Canada?)	I	No	No	full	CB2	1	1
subj326	2	(2, What is the name of the instrument used to measure windspeed?)	I	No	No	divided	CB2	1	0
subj326	67	(67, What is the name of the first artificial satellite put in orbit by the Russians in 1957?)	C	No	No	full	CB2	1	0
subj326	66	(66, How many wives did Henry VIII have?)	I	No	yes	full	CB2	1	0
subj326	16	(16, What was the last name of the female star of the movie Casablanca?)	C	No	No	divided	CB2	0	0
subj326	70	(70, What is the name for a cyclone that occurs over land?)	C	No	No	full	CB2	1	0
subj326	51	(51, What was New York City originally called when it was a Dutch colony?)	C	No	No	full	CB2	1	0
subj326	54	(54, What is the capital of Canada?)	C	No	No	full	CB2	1	0
subj326	41	(41, What is the Latin name for the funny bone?)	C	No	No	full	CB2	0	0
subj326	18	(18, What is the last name of the mythical giant lumberjack?)	I	No	No	divided	CB2	0	0
subj326	72	(72, What is the last name of the man who co-wrote, produced, directed, and starred in the film äóìCitizen Kane?äó)	C	No	No	full	CB2	1	0
subj326	68	(68, What is the last name of the inventor of blue jeans?)	C	No	No	full	CB2	1	0
subj326	59	(59, What Italian city was destroyed when Mount Vesuvius erupted in 79 A.D.?)	C	No	No	full	CB2	1	0
subj326	34	(34, For which country was the drachma the original monetary unit?)	C	No	No	divided	CB2	1	0
subj326	47	(47, What word appears above George Washington's head on a standard (1932-1998) quarter?)	NR	No	yes	full	CB2	1	0
subj326	40	(40, What is the name for words that share the same spelling and pronunciation, but have different meanings?)	I	No	No	divided	CB2	0	1
subj326	11	(11, What is the name of the lightest wood known?)	NR	No	yes	divided	CB2	0	0
subj326	46	(46, The äóÖpatellaäó» refers to what part of the human body?)	C	No	No	full	CB2	1	0
subj326	19	(19, What is the name of the capital of Australia?)	C	No	No	divided	CB2	1	0
subj326	36	(36, What is the name of the capital of Finland?)	C	No	No	divided	CB2	1	0
subj326	21	(21, What animal runs the fastest?)	C	No	No	divided	CB2	1	0
subj326	53	(53, What is the name of the automobile instrument that measures mileage?)	C	No	No	full	CB2	1	0
subj326	71	(71, What is the smallest independent state in the world by both area and population?)	C	No	No	full	CB2	1	0
subj326	81	(81, What is the last name of Queen Elizabeth I's mother?)	C	No	No	full	CB2	1	1
subj326	65	(65, What sailors' disease resulted from a deficiency of Vitamin C?)	C	No	No	full	CB2	1	0
subj326	29	(29, What is the last name of the author of äóìCharlie and the Chocolate Factory?äó)	C	No	No	divided	CB2	1	0
subj326	48	(48, What is the last name of the first person to complete a solo flight across the Atlantic ocean?)	C	No	No	full	CB2	1	0
subj326	62	(62, What is the name of the scholarship that enables international students to study at Oxford University?)	C	No	No	full	CB2	1	0
subj326	1	(1, What is the name of the ancient warrior who was dipped in the River Styx?)	C	No	No	divided	CB2	1	0
subj326	23	(23, What is the last name of the author who wrote under the pseudonym of Mark Twain?)	C	No	No	divided	CB2	1	0
subj326	37	(37, What is the last name of the creator of the Muppets?)	C	No	No	divided	CB2	0	1
subj326	24	(24, What was the last name of Buffalo Bill?)	NR	No	No	divided	CB2	1	0
subj326	42	(42, For which country is the rupee the monetary unit?)	C	No	No	full	CB2	1	0
subj326	80	(80, Who was the first man to commit murder in the Bible?)	C	No	No	full	CB2	1	1
subj326	10	(10, What is an illegal move by a baseball pitcher that results in all runners advancing one base?)	NR	No	yes	divided	CB2	1	0
subj326	60	(60, What is the name of the North Star?)	I	No	No	full	CB2	1	0
subj326	74	(74, What is the palace built by King Louis XIV?)	C	No	No	full	CB2	1	0
subj326	58	(58, With which artist is the movement Pointillism associated?)	C	No	No	full	CB2	1	0
subj326	25	(25, What is the city in which the baseball hall of fame is located?)	C	No	No	divided	CB2	0	0
subj326	12	(12, What sea lies between Riga and Stockholm?)	C	No	No	divided	CB2	0	0
subj326	69	(69, What is the name of the Chinese religion founded by Lao Tse?)	I	No	yes	full	CB2	1	0
subj326	44	(44, What was the first name of Sherlock Holmes' Dr. Watson?)	NR	No	No	full	CB2	1	0
subj326	17	(17, What is the term in golf referring to a score one under par on a particular hole?)	C	No	No	divided	CB2	1	0
subj326	82	(82, What is the last name of the cult leader who forced his followers to drink poison Kool-aid?)	NR	yes	yes	full	CB2	1	1
subj326	39	(39, What is the name of the mountain range in which Mt. Everest is located?)	C	No	No	divided	CB2	1	1
subj326	73	(73, What is the last name of the person who invented the cotton gin?)	C	No	No	full	CB2	1	0
subj326	45	(45, Of which country is Nairobi the capital?)	C	No	No	full	CB2	1	0
subj326	63	(63, What is the name of the husband-wife spies executed in 1951 for passing atomic secrets to Russia?)	C	No	No	full	CB2	1	0
subj326	27	(27, What is the name for the Greek god referred to as Cupid in Roman mythology?)	C	No	No	divided	CB2	0	0
subj326	56	(56, What is the name for a word like äóÖmadamäó» that reads the same way when read backwards or forwards?)	C	No	No	full	CB2	1	0
subj326	26	(26, Who theorized in 1543 that the earth revolves around the sun?)	C	No	No	divided	CB2	1	0
subj326	61	(61, What is the name of the volcanic rock that can float in water?)	C	No	No	full	CB2	1	0
subj326	55	(55, What is the name of the largest ocean on Earth?)	C	No	No	full	CB2	1	0
subj326	4	(4, What is the first sign of the zodiac?)	I	No	No	divided	CB2	1	0
subj326	32	(32, Who is known as The Father of Geometry?)	C	No	No	divided	CB2	1	0
subj326	75	(75, What was Chopin's nationality?)	C	No	No	full	CB2	1	1
subj326	76	(76, What is the longest book in the Bible?)	I	No	yes	full	CB2	1	1
subj326	8	(8, What is the name of the game that uses a doubling cube?)	NR	No	No	divided	CB2	0	0
subj326	78	(78, Neptune gets its blue color from what gas?)	I	No	No	full	CB2	1	1
subj326	28	(28, Which sport used the terms stones and brooms?)	NR	No	No	divided	CB2	0	0
subj326	52	(52, What is the last name of the woman who began the profession of nursing?)	C	No	No	full	CB2	1	0
subj326	79	(79, What was the first country to grant all women the right to vote?)	NR	No	No	full	CB2	1	1
subj326	50	(50, What is the last name of the man who invented the telegraph?)	C	No	No	full	CB2	1	0
subj326	30	(30, What is the unit of sound intensity?)	C	No	No	divided	CB2	1	0
subj326	7	(7, What is the name of the island-city believed since antiquity to have sunk into the ocean?)	C	No	No	divided	CB2	1	0
subj326	6	(6, For which city were the game properties in classic Monopoly named?)	NR	No	yes	divided	CB2	1	0
subj326	31	(31, What nationality was the painter Rembrandt?)	C	No	No	divided	CB2	0	0
subj326	64	(64, What is the technical name for the 'German measles'?)	C	No	No	full	CB2	1	0
subj326	5	(5, What is the last name of the twenty-first U.S. president?)	I	No	No	divided	CB2	1	0
subj326	22	(22, Which country is the first to use gunpowder?)	C	No	No	divided	CB2	1	0
subj326	13	(13, What is the last name of the woman who founded the American Red Cross?)	NR	No	No	divided	CB2	0	0
subj326	49	(49, What is the last name of the author of äóìGone with the Wind?äó)	C	No	No	full	CB2	1	0
subj327	44	(44, What was the first name of Sherlock Holmes' Dr. Watson?)	NR	yes	yes	full	CB2	1	0
subj327	48	(48, What is the last name of the first person to complete a solo flight across the Atlantic ocean?)	NR	No	yes	full	CB2	1	0
subj327	28	(28, Which sport used the terms stones and brooms?)	I	No	yes	divided	CB2	1	0
subj327	38	(38, What is the name of the Volkswagon Beetle featured in the film äóìThe Love Bug?äó)	NR	No	No	divided	CB2	1	1
subj327	1	(1, What is the name of the ancient warrior who was dipped in the River Styx?)	NR	No	yes	divided	CB2	1	0
subj327	37	(37, What is the last name of the creator of the Muppets?)	NR	No	No	divided	CB2	0	1
subj327	73	(73, What is the last name of the person who invented the cotton gin?)	NR	No	yes	full	CB2	1	0
subj327	20	(20, What are people who make maps called?)	I	No	yes	divided	CB2	0	0
subj327	13	(13, What is the last name of the woman who founded the American Red Cross?)	NR	yes	yes	divided	CB2	1	0
subj327	40	(40, What is the name for words that share the same spelling and pronunciation, but have different meanings?)	I	No	yes	divided	CB2	1	1
subj327	23	(23, What is the last name of the author who wrote under the pseudonym of Mark Twain?)	NR	No	yes	divided	CB2	1	0
subj327	79	(79, What was the first country to grant all women the right to vote?)	I	No	yes	full	CB2	1	1
subj327	22	(22, Which country is the first to use gunpowder?)	C	No	yes	divided	CB2	1	0
subj327	69	(69, What is the name of the Chinese religion founded by Lao Tse?)	C	No	No	full	CB2	1	0
subj327	70	(70, What is the name for a cyclone that occurs over land?)	NR	No	No	full	CB2	1	0
subj327	54	(54, What is the capital of Canada?)	I	No	No	full	CB2	1	0
subj327	78	(78, Neptune gets its blue color from what gas?)	I	No	yes	full	CB2	1	1
subj327	67	(67, What is the name of the first artificial satellite put in orbit by the Russians in 1957?)	NR	No	yes	full	CB2	1	0
subj327	17	(17, What is the term in golf referring to a score one under par on a particular hole?)	NR	No	yes	divided	CB2	1	0
subj327	64	(64, What is the technical name for the 'German measles'?)	NR	No	yes	full	CB2	1	0
subj327	66	(66, How many wives did Henry VIII have?)	C	yes	yes	full	CB2	1	0
subj327	31	(31, What nationality was the painter Rembrandt?)	NR	No	No	divided	CB2	1	0
subj327	41	(41, What is the Latin name for the funny bone?)	NR	No	No	full	CB2	0	0
subj327	5	(5, What is the last name of the twenty-first U.S. president?)	NR	No	No	divided	CB2	1	0
subj327	39	(39, What is the name of the mountain range in which Mt. Everest is located?)	NR	No	yes	divided	CB2	1	1
subj327	33	(33, What is the Latin name for the thighbone?)	NR	No	yes	divided	CB2	0	0
subj327	27	(27, What is the name for the Greek god referred to as Cupid in Roman mythology?)	NR	yes	yes	divided	CB2	0	0
subj327	74	(74, What is the palace built by King Louis XIV?)	NR	No	yes	full	CB2	1	0
subj327	51	(51, What was New York City originally called when it was a Dutch colony?)	I	No	yes	full	CB2	1	0
subj327	47	(47, What word appears above George Washington's head on a standard (1932-1998) quarter?)	NR	No	yes	full	CB2	1	0
subj327	59	(59, What Italian city was destroyed when Mount Vesuvius erupted in 79 A.D.?)	I	No	yes	full	CB2	1	0
subj327	16	(16, What was the last name of the female star of the movie Casablanca?)	NR	yes	yes	divided	CB2	0	0
subj327	71	(71, What is the smallest independent state in the world by both area and population?)	NR	yes	yes	full	CB2	1	0
subj327	9	(9, What is the last name of the Spanish explorer who crossed Panama and found the Pacific Ocean?)	NR	No	yes	divided	CB2	1	0
subj327	46	(46, The äóÖpatellaäó» refers to what part of the human body?)	NR	No	yes	full	CB2	1	0
subj327	21	(21, What animal runs the fastest?)	I	No	yes	divided	CB2	1	0
subj327	55	(55, What is the name of the largest ocean on Earth?)	C	No	yes	full	CB2	1	0
subj327	19	(19, What is the name of the capital of Australia?)	NR	No	yes	divided	CB2	1	0
subj327	36	(36, What is the name of the capital of Finland?)	NR	No	yes	divided	CB2	1	0
subj327	34	(34, For which country was the drachma the original monetary unit?)	NR	No	yes	divided	CB2	1	0
subj327	25	(25, What is the city in which the baseball hall of fame is located?)	I	No	yes	divided	CB2	1	0
subj327	2	(2, What is the name of the instrument used to measure windspeed?)	NR	yes	yes	divided	CB2	1	0
subj327	77	(77, How many timezones are there in Canada?)	I	No	yes	full	CB2	1	1
subj327	12	(12, What sea lies between Riga and Stockholm?)	NR	No	yes	divided	CB2	1	0
subj327	56	(56, What is the name for a word like äóÖmadamäó» that reads the same way when read backwards or forwards?)	NR	yes	yes	full	CB2	1	0
subj327	65	(65, What sailors' disease resulted from a deficiency of Vitamin C?)	NR	No	yes	full	CB2	1	0
subj327	29	(29, What is the last name of the author of äóìCharlie and the Chocolate Factory?äó)	NR	yes	yes	divided	CB2	1	0
subj327	26	(26, Who theorized in 1543 that the earth revolves around the sun?)	I	yes	yes	divided	CB2	0	0
subj327	43	(43, For which country is the yen the monetary unit?)	C	No	No	full	CB2	1	0
subj327	62	(62, What is the name of the scholarship that enables international students to study at Oxford University?)	NR	No	yes	full	CB2	1	0
subj327	45	(45, Of which country is Nairobi the capital?)	NR	No	No	full	CB2	1	0
subj327	76	(76, What is the longest book in the Bible?)	NR	No	yes	full	CB2	1	1
subj327	42	(42, For which country is the rupee the monetary unit?)	NR	No	yes	full	CB2	1	0
subj327	53	(53, What is the name of the automobile instrument that measures mileage?)	NR	No	yes	full	CB2	1	0
subj327	61	(61, What is the name of the volcanic rock that can float in water?)	NR	yes	yes	full	CB2	1	0
subj327	52	(52, What is the last name of the woman who began the profession of nursing?)	NR	No	yes	full	CB2	1	0
subj327	11	(11, What is the name of the lightest wood known?)	NR	No	yes	divided	CB2	1	0
subj327	32	(32, Who is known as The Father of Geometry?)	NR	No	yes	divided	CB2	1	0
subj327	63	(63, What is the name of the husband-wife spies executed in 1951 for passing atomic secrets to Russia?)	NR	No	No	full	CB2	1	0
subj327	80	(80, Who was the first man to commit murder in the Bible?)	NR	No	yes	full	CB2	1	1
subj327	75	(75, What was Chopin's nationality?)	C	No	yes	full	CB2	1	1
subj327	18	(18, What is the last name of the mythical giant lumberjack?)	NR	No	yes	divided	CB2	0	0
subj327	58	(58, With which artist is the movement Pointillism associated?)	NR	No	yes	full	CB2	1	0
subj327	14	(14, What is the name of the ship on which Charles Darwin made his scientific voyage?)	NR	yes	yes	divided	CB2	1	0
subj327	7	(7, What is the name of the island-city believed since antiquity to have sunk into the ocean?)	NR	No	yes	divided	CB2	1	0
subj327	24	(24, What was the last name of Buffalo Bill?)	NR	No	yes	divided	CB2	1	0
subj327	81	(81, What is the last name of Queen Elizabeth I's mother?)	NR	No	yes	full	CB2	1	1
subj327	35	(35, What is the last name of the first signer of the Declaration of Independence?)	I	yes	yes	divided	CB2	1	0
subj327	57	(57, Which mythical bird burns itself so that a new bird can emerge from the ashes?)	C	No	No	full	CB2	1	0
subj327	68	(68, What is the last name of the inventor of blue jeans?)	NR	yes	yes	full	CB2	1	0
subj327	72	(72, What is the last name of the man who co-wrote, produced, directed, and starred in the film äóìCitizen Kane?äó)	NR	No	yes	full	CB2	1	0
subj327	30	(30, What is the unit of sound intensity?)	NR	yes	yes	divided	CB2	1	0
subj327	15	(15, What is the capital of Northern Ireland?)	NR	No	yes	divided	CB2	1	0
subj327	82	(82, What is the last name of the cult leader who forced his followers to drink poison Kool-aid?)	NR	No	No	full	CB2	1	1
subj327	8	(8, What is the name of the game that uses a doubling cube?)	NR	No	yes	divided	CB2	0	0
subj327	49	(49, What is the last name of the author of äóìGone with the Wind?äó)	NR	No	yes	full	CB2	1	0
subj327	60	(60, What is the name of the North Star?)	NR	No	yes	full	CB2	1	0
subj327	10	(10, What is an illegal move by a baseball pitcher that results in all runners advancing one base?)	NR	yes	yes	divided	CB2	1	0
subj327	3	(3, What creatures live in a formicary?)	NR	No	No	divided	CB2	1	0
subj327	50	(50, What is the last name of the man who invented the telegraph?)	NR	No	yes	full	CB2	1	0
subj328	63	(63, What is the name of the husband-wife spies executed in 1951 for passing atomic secrets to Russia?)	NR	yes	No	full	CB2	1	0
subj328	55	(55, What is the name of the largest ocean on Earth?)	C	No	No	full	CB2	1	0
subj328	37	(37, What is the last name of the creator of the Muppets?)	NR	No	No	divided	CB2	1	1
subj328	26	(26, Who theorized in 1543 that the earth revolves around the sun?)	I	No	No	divided	CB2	1	0
subj328	2	(2, What is the name of the instrument used to measure windspeed?)	I	No	No	divided	CB2	1	0
subj328	6	(6, For which city were the game properties in classic Monopoly named?)	C	No	yes	divided	CB2	1	0
subj328	66	(66, How many wives did Henry VIII have?)	I	No	No	full	CB2	1	0
subj328	49	(49, What is the last name of the author of äóìGone with the Wind?äó)	I	No	No	full	CB2	1	0
subj328	51	(51, What was New York City originally called when it was a Dutch colony?)	C	No	yes	full	CB2	1	0
subj328	28	(28, Which sport used the terms stones and brooms?)	NR	No	No	divided	CB2	1	0
subj328	75	(75, What was Chopin's nationality?)	NR	yes	No	full	CB2	1	1
subj328	22	(22, Which country is the first to use gunpowder?)	I	No	No	divided	CB2	1	0
subj328	80	(80, Who was the first man to commit murder in the Bible?)	I	yes	yes	full	CB2	1	1
subj328	3	(3, What creatures live in a formicary?)	NR	No	No	divided	CB2	1	0
subj328	62	(62, What is the name of the scholarship that enables international students to study at Oxford University?)	C	No	No	full	CB2	1	0
subj328	8	(8, What is the name of the game that uses a doubling cube?)	I	No	No	divided	CB2	1	0
subj328	52	(52, What is the last name of the woman who began the profession of nursing?)	C	No	yes	full	CB2	1	0
subj328	1	(1, What is the name of the ancient warrior who was dipped in the River Styx?)	I	yes	yes	divided	CB2	0	0
subj328	36	(36, What is the name of the capital of Finland?)	NR	yes	No	divided	CB2	0	0
subj328	44	(44, What was the first name of Sherlock Holmes' Dr. Watson?)	C	No	No	full	CB2	1	0
subj328	82	(82, What is the last name of the cult leader who forced his followers to drink poison Kool-aid?)	NR	No	No	full	CB2	1	1
subj328	5	(5, What is the last name of the twenty-first U.S. president?)	I	No	yes	divided	CB2	1	0
subj328	12	(12, What sea lies between Riga and Stockholm?)	NR	yes	No	divided	CB2	1	0
subj328	4	(4, What is the first sign of the zodiac?)	NR	No	No	divided	CB2	0	0
subj328	59	(59, What Italian city was destroyed when Mount Vesuvius erupted in 79 A.D.?)	I	yes	No	full	CB2	1	0
subj328	29	(29, What is the last name of the author of äóìCharlie and the Chocolate Factory?äó)	NR	No	No	divided	CB2	1	0
subj328	54	(54, What is the capital of Canada?)	I	yes	No	full	CB2	1	0
subj328	14	(14, What is the name of the ship on which Charles Darwin made his scientific voyage?)	C	No	No	divided	CB2	1	0
subj328	20	(20, What are people who make maps called?)	C	No	No	divided	CB2	1	0
subj328	61	(61, What is the name of the volcanic rock that can float in water?)	I	yes	No	full	CB2	1	0
subj328	79	(79, What was the first country to grant all women the right to vote?)	I	yes	yes	full	CB2	1	1
subj328	77	(77, How many timezones are there in Canada?)	C	No	No	full	CB2	1	1
subj328	73	(73, What is the last name of the person who invented the cotton gin?)	I	yes	yes	full	CB2	1	0
subj328	35	(35, What is the last name of the first signer of the Declaration of Independence?)	I	No	No	divided	CB2	1	0
subj328	41	(41, What is the Latin name for the funny bone?)	NR	No	No	full	CB2	0	0
subj328	48	(48, What is the last name of the first person to complete a solo flight across the Atlantic ocean?)	NR	yes	yes	full	CB2	1	0
subj328	30	(30, What is the unit of sound intensity?)	I	yes	No	divided	CB2	1	0
subj328	32	(32, Who is known as The Father of Geometry?)	I	yes	No	divided	CB2	1	0
subj328	11	(11, What is the name of the lightest wood known?)	I	No	No	divided	CB2	1	0
subj328	70	(70, What is the name for a cyclone that occurs over land?)	C	yes	No	full	CB2	1	0
subj328	18	(18, What is the last name of the mythical giant lumberjack?)	NR	yes	No	divided	CB2	0	0
subj328	9	(9, What is the last name of the Spanish explorer who crossed Panama and found the Pacific Ocean?)	NR	yes	yes	divided	CB2	1	0
subj328	50	(50, What is the last name of the man who invented the telegraph?)	NR	No	No	full	CB2	1	0
subj328	64	(64, What is the technical name for the 'German measles'?)	NR	No	No	full	CB2	1	0
subj328	42	(42, For which country is the rupee the monetary unit?)	C	No	No	full	CB2	1	0
subj328	60	(60, What is the name of the North Star?)	I	yes	yes	full	CB2	1	0
subj328	45	(45, Of which country is Nairobi the capital?)	NR	No	No	full	CB2	1	0
subj328	69	(69, What is the name of the Chinese religion founded by Lao Tse?)	NR	yes	yes	full	CB2	1	0
subj328	25	(25, What is the city in which the baseball hall of fame is located?)	I	No	No	divided	CB2	1	0
subj328	7	(7, What is the name of the island-city believed since antiquity to have sunk into the ocean?)	C	No	No	divided	CB2	1	0
subj328	34	(34, For which country was the drachma the original monetary unit?)	C	yes	yes	divided	CB2	1	0
subj328	67	(67, What is the name of the first artificial satellite put in orbit by the Russians in 1957?)	C	yes	No	full	CB2	1	0
subj328	40	(40, What is the name for words that share the same spelling and pronunciation, but have different meanings?)	NR	yes	No	divided	CB2	1	1
subj328	46	(46, The äóÖpatellaäó» refers to what part of the human body?)	C	yes	No	full	CB2	1	0
subj328	15	(15, What is the capital of Northern Ireland?)	NR	No	No	divided	CB2	1	0
subj328	39	(39, What is the name of the mountain range in which Mt. Everest is located?)	C	No	No	divided	CB2	1	1
subj328	16	(16, What was the last name of the female star of the movie Casablanca?)	NR	No	No	divided	CB2	1	0
subj328	33	(33, What is the Latin name for the thighbone?)	NR	yes	No	divided	CB2	1	0
subj328	81	(81, What is the last name of Queen Elizabeth I's mother?)	C	yes	No	full	CB2	0	1
subj328	23	(23, What is the last name of the author who wrote under the pseudonym of Mark Twain?)	NR	No	No	divided	CB2	1	0
subj328	74	(74, What is the palace built by King Louis XIV?)	C	No	No	full	CB2	1	0
subj328	53	(53, What is the name of the automobile instrument that measures mileage?)	NR	yes	No	full	CB2	1	0
subj328	47	(47, What word appears above George Washington's head on a standard (1932-1998) quarter?)	I	No	No	full	CB2	1	0
subj328	72	(72, What is the last name of the man who co-wrote, produced, directed, and starred in the film äóìCitizen Kane?äó)	NR	yes	No	full	CB2	1	0
subj328	17	(17, What is the term in golf referring to a score one under par on a particular hole?)	C	No	No	divided	CB2	1	0
subj328	21	(21, What animal runs the fastest?)	C	No	No	divided	CB2	1	0
subj328	78	(78, Neptune gets its blue color from what gas?)	NR	yes	yes	full	CB2	1	1
subj328	43	(43, For which country is the yen the monetary unit?)	I	No	No	full	CB2	1	0
subj328	27	(27, What is the name for the Greek god referred to as Cupid in Roman mythology?)	C	No	No	divided	CB2	1	0
subj328	13	(13, What is the last name of the woman who founded the American Red Cross?)	NR	No	No	divided	CB2	1	0
subj328	65	(65, What sailors' disease resulted from a deficiency of Vitamin C?)	NR	yes	No	full	CB2	1	0
subj328	71	(71, What is the smallest independent state in the world by both area and population?)	NR	No	yes	full	CB2	1	0
subj328	19	(19, What is the name of the capital of Australia?)	C	No	No	divided	CB2	1	0
subj328	57	(57, Which mythical bird burns itself so that a new bird can emerge from the ashes?)	C	No	No	full	CB2	1	0
subj328	68	(68, What is the last name of the inventor of blue jeans?)	I	yes	No	full	CB2	1	0
subj328	10	(10, What is an illegal move by a baseball pitcher that results in all runners advancing one base?)	NR	No	No	divided	CB2	1	0
subj328	56	(56, What is the name for a word like äóÖmadamäó» that reads the same way when read backwards or forwards?)	NR	yes	yes	full	CB2	1	0
subj328	58	(58, With which artist is the movement Pointillism associated?)	I	yes	yes	full	CB2	1	0
subj328	24	(24, What was the last name of Buffalo Bill?)	NR	No	No	divided	CB2	1	0
subj328	38	(38, What is the name of the Volkswagon Beetle featured in the film äóìThe Love Bug?äó)	NR	No	No	divided	CB2	1	1
subj328	76	(76, What is the longest book in the Bible?)	C	yes	yes	full	CB2	1	1
subj329	3	(3, What creatures live in a formicary?)	NR	No	No	divided	CB2	1	0
subj329	44	(44, What was the first name of Sherlock Holmes Dr. Watson?) return John I 4647 subj329 pracquestions, 44 Answer (44, What was the first name of Sherlock Holmes Dr. Watson?)	I	No	yes	full	CB2	1	0
subj329	70	(70, What is the name for a cyclone that occurs over land?)	I	No	yes	full	CB2	1	0
subj329	79	(79, What was the first country to grant all women the right to vote?)	I	No	No	full	CB2	1	1
subj329	23	(23, What is the last name of the author who wrote under the pseudonym of Mark Twain?)	NR	No	No	divided	CB2	1	0
subj329	14	(14, What is the name of the ship on which Charles Darwin made his scientific voyage?)	NR	No	No	divided	CB2	1	0
subj329	21	(21, What animal runs the fastest?)	C	No	No	divided	CB2	1	0
subj329	16	(16, What was the last name of the female star of the movie Casablanca?)	NR	No	yes	divided	CB2	0	0
subj329	42	(42, For which country is the rupee the monetary unit?)	NR	No	No	full	CB2	1	0
subj329	24	(24, What was the last name of Buffalo Bill?)	NR	No	No	divided	CB2	1	0
subj329	41	(41, What is the Latin name for the funny bone?)	NR	No	No	full	CB2	0	0
subj329	9	(9, What is the last name of the Spanish explorer who crossed Panama and found the Pacific Ocean?)	NR	yes	No	divided	CB2	1	0
subj329	50	(50, What is the last name of the man who invented the telegraph?)	NR	No	No	full	CB2	1	0
subj329	51	(51, What was New York City originally called when it was a Dutch colony?)	NR	yes	yes	full	CB2	1	0
subj329	58	(58, With which artist is the movement Pointillism associated?)	NR	No	No	full	CB2	1	0
subj329	81	(81, What is the last name of Queen Elizabeth Is mother?) return Boleyn I 3956 subj329 pracquestions, 81 Answer (81, What is the last name of Queen Elizabeth Is mother?)	NR	No	No	full	CB2	1	1
subj329	6	(6, For which city were the game properties in classic Monopoly named?)	NR	No	No	divided	CB2	1	0
subj329	46	(46, The äóÖpatellaäó» refers to what part of the human body?)	C	No	No	full	CB2	1	0
subj329	49	(49, What is the last name of the author of äóìGone with the Wind?äó)	NR	No	No	full	CB2	1	0
subj329	7	(7, What is the name of the island-city believed since antiquity to have sunk into the ocean?)	C	No	No	divided	CB2	1	0
subj329	34	(34, For which country was the drachma the original monetary unit?)	I	No	No	divided	CB2	1	0
subj329	43	(43, For which country is the yen the monetary unit?)	NR	No	No	full	CB2	1	0
subj329	15	(15, What is the capital of Northern Ireland?)	NR	No	No	divided	CB2	1	0
subj329	10	(10, What is an illegal move by a baseball pitcher that results in all runners advancing one base?)	NR	No	No	divided	CB2	1	0
subj329	13	(13, What is the last name of the woman who founded the American Red Cross?)	NR	No	No	divided	CB2	1	0
subj329	69	(69, What is the name of the Chinese religion founded by Lao Tse?)	NR	No	yes	full	CB2	1	0
subj329	62	(62, What is the name of the scholarship that enables international students to study at Oxford University?)	NR	No	No	full	CB2	1	0
subj329	75	(75, What was Chopins nationality?) return Polish I 2627 subj329 pracquestions, 75 Answer (75, What was Chopins nationality?)	NR	No	No	full	CB2	1	1
subj329	52	(52, What is the last name of the woman who began the profession of nursing?)	NR	No	No	full	CB2	1	0
subj329	47	(47, What word appears above George Washingtons head on a standard (1932-1998) quarter?) return Liberty I 4417 subj329 pracquestions, 47 Answer (47, What word appears above George Washingtons head on a standard (1932-1998) quarter?)	NR	No	No	full	CB2	1	0
subj329	66	(66, How many wives did Henry VIII have?)	I	No	No	full	CB2	1	0
subj329	53	(53, What is the name of the automobile instrument that measures mileage?)	NR	No	No	full	CB2	1	0
subj329	25	(25, What is the city in which the baseball hall of fame is located?)	NR	No	No	divided	CB2	1	0
subj329	40	(40, What is the name for words that share the same spelling and pronunciation, but have different meanings?)	NR	No	No	divided	CB2	1	1
subj329	27	(27, What is the name for the Greek god referred to as Cupid in Roman mythology?)	NR	No	yes	divided	CB2	1	0
subj329	36	(36, What is the name of the capital of Finland?)	NR	No	No	divided	CB2	0	0
subj329	18	(18, What is the last name of the mythical giant lumberjack?)	NR	No	No	divided	CB2	0	0
subj329	71	(71, What is the smallest independent state in the world by both area and population?)	NR	No	No	full	CB2	1	0
subj329	74	(74, What is the palace built by King Louis XIV?)	C	No	No	full	CB2	1	0
subj329	11	(11, What is the name of the lightest wood known?)	NR	No	No	divided	CB2	1	0
subj329	28	(28, Which sport used the terms stones and brooms?)	NR	No	No	divided	CB2	1	0
subj329	77	(77, How many timezones are there in Canada?)	I	No	No	full	CB2	1	1
subj329	76	(76, What is the longest book in the Bible?)	I	No	No	full	CB2	1	1
subj329	2	(2, What is the name of the instrument used to measure windspeed?)	NR	No	No	divided	CB2	1	0
subj329	38	(38, What is the name of the Volkswagon Beetle featured in the film äóìThe Love Bug?äó)	NR	No	yes	divided	CB2	1	1
subj329	63	(63, What is the name of the husband-wife spies executed in 1951 for passing atomic secrets to Russia?)	NR	No	No	full	CB2	1	0
subj329	45	(45, Of which country is Nairobi the capital?)	C	No	No	full	CB2	1	0
subj329	60	(60, What is the name of the North Star?)	NR	No	No	full	CB2	1	0
subj329	37	(37, What is the last name of the creator of the Muppets?)	NR	No	No	divided	CB2	1	1
subj329	5	(5, What is the last name of the twenty-first U.S. president?)	NR	yes	No	divided	CB2	1	0
subj329	48	(48, What is the last name of the first person to complete a solo flight across the Atlantic ocean?)	NR	No	No	full	CB2	1	0
subj329	33	(33, What is the Latin name for the thighbone?)	NR	No	No	divided	CB2	1	0
subj329	73	(73, What is the last name of the person who invented the cotton gin?)	NR	No	No	full	CB2	1	0
subj329	32	(32, Who is known as The Father of Geometry?)	I	No	No	divided	CB2	0	0
subj329	65	(65, What sailors disease resulted from a deficiency of Vitamin C?) return Scurvy I 6029 subj329 pracquestions, 65 Answer (65, What sailors disease resulted from a deficiency of Vitamin C?)	NR	No	No	full	CB2	1	0
subj329	80	(80, Who was the first man to commit murder in the Bible?)	NR	yes	yes	full	CB2	1	1
subj329	82	(82, What is the last name of the cult leader who forced his followers to drink poison Kool-aid?)	NR	No	yes	full	CB2	1	1
subj329	72	(72, What is the last name of the man who co-wrote, produced, directed, and starred in the film äóìCitizen Kane?äó)	NR	No	No	full	CB2	1	0
subj329	68	(68, What is the last name of the inventor of blue jeans?)	NR	No	No	full	CB2	1	0
subj329	4	(4, What is the first sign of the zodiac?)	I	No	No	divided	CB2	1	0
subj329	29	(29, What is the last name of the author of äóìCharlie and the Chocolate Factory?äó)	NR	No	No	divided	CB2	1	0
subj329	31	(31, What nationality was the painter Rembrandt?)	NR	No	No	divided	CB2	1	0
subj329	57	(57, Which mythical bird burns itself so that a new bird can emerge from the ashes?)	NR	No	No	full	CB2	1	0
subj329	22	(22, Which country is the first to use gunpowder?)	NR	yes	No	divided	CB2	1	0
subj329	26	(26, Who theorized in 1543 that the earth revolves around the sun?)	I	No	No	divided	CB2	1	0
subj329	1	(1, What is the name of the ancient warrior who was dipped in the River Styx?)	NR	No	No	divided	CB2	1	0
subj329	8	(8, What is the name of the game that uses a doubling cube?)	NR	No	No	divided	CB2	1	0
subj329	12	(12, What sea lies between Riga and Stockholm?)	NR	No	No	divided	CB2	1	0
subj329	39	(39, What is the name of the mountain range in which Mt. Everest is located?)	C	No	No	divided	CB2	0	1
subj329	67	(67, What is the name of the first artificial satellite put in orbit by the Russians in 1957?)	NR	No	No	full	CB2	1	0
subj329	55	(55, What is the name of the largest ocean on Earth?)	C	No	No	full	CB2	1	0
subj329	56	(56, What is the name for a word like äóÖmadamäó» that reads the same way when read backwards or forwards?)	I	No	No	full	CB2	1	0
subj329	59	(59, What Italian city was destroyed when Mount Vesuvius erupted in 79 A.D.?)	I	No	No	full	CB2	0	0
subj329	61	(61, What is the name of the volcanic rock that can float in water?)	NR	No	No	full	CB2	1	0
subj329	35	(35, What is the last name of the first signer of the Declaration of Independence?)	NR	yes	yes	divided	CB2	1	0
subj329	78	(78, Neptune gets its blue color from what gas?)	NR	No	No	full	CB2	1	1
subj329	19	(19, What is the name of the capital of Australia?)	I	No	No	divided	CB2	1	0
subj329	30	(30, What is the unit of sound intensity?)	I	No	No	divided	CB2	1	0
subj329	54	(54, What is the capital of Canada?)	I	No	No	full	CB2	1	0
subj329	64	(64, What is the technical name for the German measles?)	NR	No	No	full	CB2	1	0
subj329	17	(17, What is the term in golf referring to a score one under par on a particular hole?)	NR	No	No	divided	CB2	1	0
subj330	65	(65, What sailors' disease resulted from a deficiency of Vitamin C?)	NR	No	yes	full	CB2	1	0
subj330	67	(67, What is the name of the first artificial satellite put in orbit by the Russians in 1957?)	NR	No	No	full	CB2	1	0
subj330	41	(41, What is the Latin name for the funny bone?)	NR	No	No	full	CB2	0	0
subj330	78	(78, Neptune gets its blue color from what gas?)	I	yes	No	full	CB2	1	1
subj330	21	(21, What animal runs the fastest?)	C	No	No	divided	CB2	0	0
subj330	8	(8, What is the name of the game that uses a doubling cube?)	I	No	No	divided	CB2	1	0
subj330	43	(43, For which country is the yen the monetary unit?)	I	No	No	full	CB2	1	0
subj330	34	(34, For which country was the drachma the original monetary unit?)	NR	No	No	divided	CB2	0	0
subj330	54	(54, What is the capital of Canada?)	I	No	No	full	CB2	1	0
subj330	50	(50, What is the last name of the man who invented the telegraph?)	NR	No	yes	full	CB2	1	0
subj330	7	(7, What is the name of the island-city believed since antiquity to have sunk into the ocean?)	NR	No	No	divided	CB2	1	0
subj330	4	(4, What is the first sign of the zodiac?)	NR	yes	yes	divided	CB2	0	0
subj330	62	(62, What is the name of the scholarship that enables international students to study at Oxford University?)	I	No	No	full	CB2	0	0
subj330	17	(17, What is the term in golf referring to a score one under par on a particular hole?)	NR	yes	yes	divided	CB2	1	0
subj330	24	(24, What was the last name of Buffalo Bill?)	NR	No	No	divided	CB2	1	0
subj330	12	(12, What sea lies between Riga and Stockholm?)	NR	yes	yes	divided	CB2	1	0
subj330	27	(27, What is the name for the Greek god referred to as Cupid in Roman mythology?)	NR	yes	yes	divided	CB2	0	0
subj330	40	(40, What is the name for words that share the same spelling and pronunciation, but have different meanings?)	NR	yes	yes	divided	CB2	0	1
subj330	42	(42, For which country is the rupee the monetary unit?)	NR	No	No	full	CB2	1	0
subj330	64	(64, What is the technical name for the 'German measles'?)	NR	No	No	full	CB2	1	0
subj330	38	(38, What is the name of the Volkswagon Beetle featured in the film äóìThe Love Bug?äó)	NR	No	No	divided	CB2	1	1
subj330	5	(5, What is the last name of the twenty-first U.S. president?)	NR	No	No	divided	CB2	1	0
subj330	82	(82, What is the last name of the cult leader who forced his followers to drink poison Kool-aid?)	NR	No	No	full	CB2	1	1
subj330	48	(48, What is the last name of the first person to complete a solo flight across the Atlantic ocean?)	I	No	No	full	CB2	1	0
subj330	9	(9, What is the last name of the Spanish explorer who crossed Panama and found the Pacific Ocean?)	NR	yes	yes	divided	CB2	1	0
subj330	31	(31, What nationality was the painter Rembrandt?)	NR	yes	No	divided	CB2	1	0
subj330	33	(33, What is the Latin name for the thighbone?)	NR	No	No	divided	CB2	0	0
subj330	76	(76, What is the longest book in the Bible?)	I	yes	yes	full	CB2	1	1
subj330	49	(49, What is the last name of the author of äóìGone with the Wind?äó)	NR	yes	yes	full	CB2	1	0
subj330	14	(14, What is the name of the ship on which Charles Darwin made his scientific voyage?)	C	No	No	divided	CB2	1	0
subj330	37	(37, What is the last name of the creator of the Muppets?)	NR	No	No	divided	CB2	1	1
subj330	29	(29, What is the last name of the author of äóìCharlie and the Chocolate Factory?äó)	NR	No	No	divided	CB2	1	0
subj330	72	(72, What is the last name of the man who co-wrote, produced, directed, and starred in the film äóìCitizen Kane?äó)	NR	No	No	full	CB2	0	0
subj330	25	(25, What is the city in which the baseball hall of fame is located?)	I	No	No	divided	CB2	1	0
subj330	81	(81, What is the last name of Queen Elizabeth I's mother?)	NR	No	No	full	CB2	1	1
subj330	47	(47, What word appears above George Washington's head on a standard (1932-1998) quarter?)	I	No	No	full	CB2	0	0
subj330	22	(22, Which country is the first to use gunpowder?)	I	No	No	divided	CB2	1	0
subj330	70	(70, What is the name for a cyclone that occurs over land?)	NR	No	No	full	CB2	1	0
subj330	80	(80, Who was the first man to commit murder in the Bible?)	C	No	No	full	CB2	1	1
subj330	15	(15, What is the capital of Northern Ireland?)	NR	No	No	divided	CB2	1	0
subj330	52	(52, What is the last name of the woman who began the profession of nursing?)	I	No	No	full	CB2	1	0
subj330	13	(13, What is the last name of the woman who founded the American Red Cross?)	NR	No	No	divided	CB2	1	0
subj330	73	(73, What is the last name of the person who invented the cotton gin?)	NR	No	No	full	CB2	1	0
subj330	23	(23, What is the last name of the author who wrote under the pseudonym of Mark Twain?)	NR	yes	yes	divided	CB2	1	0
subj330	79	(79, What was the first country to grant all women the right to vote?)	I	No	yes	full	CB2	1	1
subj330	57	(57, Which mythical bird burns itself so that a new bird can emerge from the ashes?)	I	No	No	full	CB2	1	0
subj330	18	(18, What is the last name of the mythical giant lumberjack?)	NR	No	No	divided	CB2	0	0
subj330	2	(2, What is the name of the instrument used to measure windspeed?)	NR	No	No	divided	CB2	1	0
subj330	46	(46, The äóÖpatellaäó» refers to what part of the human body?)	I	yes	yes	full	CB2	1	0
subj330	30	(30, What is the unit of sound intensity?)	I	yes	yes	divided	CB2	1	0
subj330	20	(20, What are people who make maps called?)	NR	yes	No	divided	CB2	0	0
subj330	51	(51, What was New York City originally called when it was a Dutch colony?)	NR	yes	yes	full	CB2	1	0
subj330	55	(55, What is the name of the largest ocean on Earth?)	C	No	No	full	CB2	1	0
subj330	26	(26, Who theorized in 1543 that the earth revolves around the sun?)	NR	No	No	divided	CB2	1	0
subj330	58	(58, With which artist is the movement Pointillism associated?)	NR	yes	yes	full	CB2	1	0
subj330	75	(75, What was Chopin's nationality?)	I	No	No	full	CB2	1	1
subj330	68	(68, What is the last name of the inventor of blue jeans?)	I	No	No	full	CB2	1	0
subj330	63	(63, What is the name of the husband-wife spies executed in 1951 for passing atomic secrets to Russia?)	C	No	No	full	CB2	1	0
subj330	10	(10, What is an illegal move by a baseball pitcher that results in all runners advancing one base?)	I	yes	No	divided	CB2	0	0
subj330	3	(3, What creatures live in a formicary?)	NR	No	No	divided	CB2	1	0
subj330	60	(60, What is the name of the North Star?)	NR	yes	yes	full	CB2	1	0
subj330	61	(61, What is the name of the volcanic rock that can float in water?)	NR	No	No	full	CB2	1	0
subj330	44	(44, What was the first name of Sherlock Holmes' Dr. Watson?)	NR	yes	yes	full	CB2	1	0
subj330	19	(19, What is the name of the capital of Australia?)	NR	No	No	divided	CB2	1	0
subj330	69	(69, What is the name of the Chinese religion founded by Lao Tse?)	NR	No	No	full	CB2	1	0
subj330	66	(66, How many wives did Henry VIII have?)	I	No	No	full	CB2	1	0
subj330	28	(28, Which sport used the terms stones and brooms?)	NR	No	No	divided	CB2	1	0
subj330	16	(16, What was the last name of the female star of the movie Casablanca?)	NR	yes	yes	divided	CB2	1	0
subj330	39	(39, What is the name of the mountain range in which Mt. Everest is located?)	NR	No	No	divided	CB2	1	1
subj330	45	(45, Of which country is Nairobi the capital?)	NR	No	No	full	CB2	1	0
subj330	1	(1, What is the name of the ancient warrior who was dipped in the River Styx?)	NR	No	No	divided	CB2	1	0
subj330	59	(59, What Italian city was destroyed when Mount Vesuvius erupted in 79 A.D.?)	NR	yes	yes	full	CB2	1	0
subj330	35	(35, What is the last name of the first signer of the Declaration of Independence?)	NR	yes	yes	divided	CB2	1	0
subj330	77	(77, How many timezones are there in Canada?)	I	No	No	full	CB2	1	1
subj330	71	(71, What is the smallest independent state in the world by both area and population?)	NR	No	yes	full	CB2	1	0
subj330	32	(32, Who is known as The Father of Geometry?)	NR	No	No	divided	CB2	1	0
subj330	74	(74, What is the palace built by King Louis XIV?)	NR	No	No	full	CB2	1	0
subj330	36	(36, What is the name of the capital of Finland?)	NR	No	No	divided	CB2	1	0
subj330	56	(56, What is the name for a word like äóÖmadamäó» that reads the same way when read backwards or forwards?)	NR	yes	yes	full	CB2	1	0
subj330	6	(6, For which city were the game properties in classic Monopoly named?)	C	No	No	divided	CB2	1	0
subj330	11	(11, What is the name of the lightest wood known?)	I	No	No	divided	CB2	1	0
subj331	5	(5, What is the last name of the twenty-first U.S. president?)	I	No	No	divided	CB2	1	0
subj331	56	(56, What is the name for a word like äóÖmadamäó» that reads the same way when read backwards or forwards?)	NR	No	No	full	CB2	1	0
subj331	68	(68, What is the last name of the inventor of blue jeans?)	I	No	No	full	CB2	1	0
subj331	73	(73, What is the last name of the person who invented the cotton gin?)	NR	yes	yes	full	CB2	1	0
subj331	18	(18, What is the last name of the mythical giant lumberjack?)	I	yes	No	divided	CB2	0	0
subj331	31	(31, What nationality was the painter Rembrandt?)	I	No	No	divided	CB2	0	0
subj331	59	(59, What Italian city was destroyed when Mount Vesuvius erupted in 79 A.D.?)	C	No	No	full	CB2	1	0
subj331	42	(42, For which country is the rupee the monetary unit?)	I	yes	No	full	CB2	1	0
subj331	21	(21, What animal runs the fastest?)	I	No	No	divided	CB2	0	0
subj331	40	(40, What is the name for words that share the same spelling and pronunciation, but have different meanings?)	NR	No	No	divided	CB2	1	1
subj331	43	(43, For which country is the yen the monetary unit?)	I	No	No	full	CB2	1	0
subj331	46	(46, The äóÖpatellaäó» refers to what part of the human body?)	I	yes	No	full	CB2	1	0
subj331	29	(29, What is the last name of the author of äóìCharlie and the Chocolate Factory?äó)	I	yes	No	divided	CB2	0	0
subj331	52	(52, What is the last name of the woman who began the profession of nursing?)	NR	No	No	full	CB2	1	0
subj331	38	(38, What is the name of the Volkswagon Beetle featured in the film äóìThe Love Bug?äó)	I	No	No	divided	CB2	0	1
subj331	53	(53, What is the name of the automobile instrument that measures mileage?)	I	yes	No	full	CB2	1	0
subj331	50	(50, What is the last name of the man who invented the telegraph?)	NR	yes	No	full	CB2	1	0
subj331	27	(27, What is the name for the Greek god referred to as Cupid in Roman mythology?)	NR	yes	yes	divided	CB2	1	0
subj331	15	(15, What is the capital of Northern Ireland?)	NR	No	No	divided	CB2	0	0
subj331	82	(82, What is the last name of the cult leader who forced his followers to drink poison Kool-aid?)	NR	No	No	full	CB2	1	1
subj331	45	(45, Of which country is Nairobi the capital?)	I	yes	No	full	CB2	1	0
subj331	19	(19, What is the name of the capital of Australia?)	I	No	No	divided	CB2	1	0
subj331	54	(54, What is the capital of Canada?)	I	No	No	full	CB2	1	0
subj331	35	(35, What is the last name of the first signer of the Declaration of Independence?)	I	No	No	divided	CB2	0	0
subj331	32	(32, Who is known as The Father of Geometry?)	NR	No	No	divided	CB2	1	0
subj331	25	(25, What is the city in which the baseball hall of fame is located?)	NR	No	No	divided	CB2	1	0
subj331	76	(76, What is the longest book in the Bible?)	I	yes	No	full	CB2	1	1
subj331	6	(6, For which city were the game properties in classic Monopoly named?)	NR	yes	No	divided	CB2	1	0
subj331	4	(4, What is the first sign of the zodiac?)	NR	No	No	divided	CB2	0	0
subj331	39	(39, What is the name of the mountain range in which Mt. Everest is located?)	NR	yes	No	divided	CB2	0	1
subj331	9	(9, What is the last name of the Spanish explorer who crossed Panama and found the Pacific Ocean?)	I	No	No	divided	CB2	0	0
subj331	78	(78, Neptune gets its blue color from what gas?)	NR	No	No	full	CB2	1	1
subj331	24	(24, What was the last name of Buffalo Bill?)	NR	No	No	divided	CB2	1	0
subj331	51	(51, What was New York City originally called when it was a Dutch colony?)	NR	No	No	full	CB2	1	0
subj331	23	(23, What is the last name of the author who wrote under the pseudonym of Mark Twain?)	NR	yes	No	divided	CB2	0	0
subj331	65	(65, What sailors' disease resulted from a deficiency of Vitamin C?)	NR	No	No	full	CB2	1	0
subj331	30	(30, What is the unit of sound intensity?)	C	yes	No	divided	CB2	1	0
subj331	48	(48, What is the last name of the first person to complete a solo flight across the Atlantic ocean?)	I	No	No	full	CB2	1	0
subj331	57	(57, Which mythical bird burns itself so that a new bird can emerge from the ashes?)	C	No	No	full	CB2	1	0
subj331	75	(75, What was Chopin's nationality?)	I	No	No	full	CB2	1	1
subj331	58	(58, With which artist is the movement Pointillism associated?)	NR	No	No	full	CB2	1	0
subj331	37	(37, What is the last name of the creator of the Muppets?)	NR	No	No	divided	CB2	1	1
subj331	61	(61, What is the name of the volcanic rock that can float in water?)	NR	No	No	full	CB2	1	0
subj331	69	(69, What is the name of the Chinese religion founded by Lao Tse?)	I	No	No	full	CB2	1	0
subj331	64	(64, What is the technical name for the 'German measles'?)	I	No	No	full	CB2	1	0
subj331	71	(71, What is the smallest independent state in the world by both area and population?)	I	No	No	full	CB2	1	0
subj331	67	(67, What is the name of the first artificial satellite put in orbit by the Russians in 1957?)	C	No	No	full	CB2	1	0
subj331	34	(34, For which country was the drachma the original monetary unit?)	NR	No	No	divided	CB2	1	0
subj331	77	(77, How many timezones are there in Canada?)	I	No	No	full	CB2	0	1
subj331	72	(72, What is the last name of the man who co-wrote, produced, directed, and starred in the film äóìCitizen Kane?äó)	NR	No	No	full	CB2	1	0
subj331	41	(41, What is the Latin name for the funny bone?)	NR	No	No	full	CB2	0	0
subj331	55	(55, What is the name of the largest ocean on Earth?)	I	yes	No	full	CB2	1	0
subj331	13	(13, What is the last name of the woman who founded the American Red Cross?)	NR	No	No	divided	CB2	0	0
subj331	26	(26, Who theorized in 1543 that the earth revolves around the sun?)	I	yes	No	divided	CB2	0	0
subj331	10	(10, What is an illegal move by a baseball pitcher that results in all runners advancing one base?)	NR	yes	No	divided	CB2	0	0
subj331	2	(2, What is the name of the instrument used to measure windspeed?)	NR	yes	No	divided	CB2	0	0
subj331	14	(14, What is the name of the ship on which Charles Darwin made his scientific voyage?)	NR	No	No	divided	CB2	1	0
subj331	79	(79, What was the first country to grant all women the right to vote?)	I	No	No	full	CB2	1	1
subj331	74	(74, What is the palace built by King Louis XIV?)	NR	yes	yes	full	CB2	1	0
subj331	60	(60, What is the name of the North Star?)	NR	No	No	full	CB2	1	0
subj331	17	(17, What is the term in golf referring to a score one under par on a particular hole?)	NR	No	No	divided	CB2	1	0
subj331	22	(22, Which country is the first to use gunpowder?)	I	No	No	divided	CB2	0	0
subj331	3	(3, What creatures live in a formicary?)	NR	No	No	divided	CB2	1	0
subj331	33	(33, What is the Latin name for the thighbone?)	I	No	No	divided	CB2	0	0
subj331	28	(28, Which sport used the terms stones and brooms?)	NR	yes	yes	divided	CB2	1	0
subj331	49	(49, What is the last name of the author of äóìGone with the Wind?äó)	NR	No	No	full	CB2	1	0
subj331	63	(63, What is the name of the husband-wife spies executed in 1951 for passing atomic secrets to Russia?)	NR	yes	yes	full	CB2	1	0
subj331	20	(20, What are people who make maps called?)	I	yes	No	divided	CB2	0	0
subj331	62	(62, What is the name of the scholarship that enables international students to study at Oxford University?)	NR	No	No	full	CB2	1	0
subj331	66	(66, How many wives did Henry VIII have?)	I	No	No	full	CB2	1	0
subj331	12	(12, What sea lies between Riga and Stockholm?)	I	yes	No	divided	CB2	0	0
subj331	8	(8, What is the name of the game that uses a doubling cube?)	NR	No	No	divided	CB2	0	0
subj331	11	(11, What is the name of the lightest wood known?)	I	No	No	divided	CB2	1	0
subj331	47	(47, What word appears above George Washington's head on a standard (1932-1998) quarter?)	I	No	No	full	CB2	1	0
subj331	81	(81, What is the last name of Queen Elizabeth I's mother?)	NR	yes	No	full	CB2	1	1
subj331	70	(70, What is the name for a cyclone that occurs over land?)	C	No	No	full	CB2	1	0
subj331	16	(16, What was the last name of the female star of the movie Casablanca?)	NR	No	No	divided	CB2	1	0
subj331	44	(44, What was the first name of Sherlock Holmes' Dr. Watson?)	NR	yes	No	full	CB2	0	0
subj331	36	(36, What is the name of the capital of Finland?)	NR	No	No	divided	CB2	1	0
subj331	1	(1, What is the name of the ancient warrior who was dipped in the River Styx?)	NR	yes	No	divided	CB2	0	0
subj331	7	(7, What is the name of the island-city believed since antiquity to have sunk into the ocean?)	C	No	No	divided	CB2	0	0
subj332	13	(13, What is the last name of the woman who founded the American Red Cross?)	C	No	No	divided	CB2	0	0
subj332	6	(6, For which city were the game properties in classic Monopoly named?)	C	No	No	divided	CB2	1	0
subj332	76	(76, What is the longest book in the Bible?)	I	No	No	full	CB2	1	1
subj332	67	(67, What is the name of the first artificial satellite put in orbit by the Russians in 1957?)	C	No	No	full	CB2	1	0
subj332	4	(4, What is the first sign of the zodiac?)	I	No	No	divided	CB2	0	0
subj332	63	(63, What is the name of the husband-wife spies executed in 1951 for passing atomic secrets to Russia?)	C	No	No	full	CB2	1	0
subj332	49	(49, What is the last name of the author of äóìGone with the Wind?äó)	C	No	No	full	CB2	1	0
subj332	34	(34, For which country was the drachma the original monetary unit?)	C	No	No	divided	CB2	0	0
subj332	80	(80, Who was the first man to commit murder in the Bible?)	C	No	No	full	CB2	1	1
subj332	66	(66, How many wives did Henry VIII have?)	I	No	No	full	CB2	1	0
subj332	48	(48, What is the last name of the first person to complete a solo flight across the Atlantic ocean?)	C	No	No	full	CB2	1	0
subj332	57	(57, Which mythical bird burns itself so that a new bird can emerge from the ashes?)	C	No	No	full	CB2	1	0
subj332	5	(5, What is the last name of the twenty-first U.S. president?)	NR	yes	yes	divided	CB2	1	0
subj332	18	(18, What is the last name of the mythical giant lumberjack?)	C	No	No	divided	CB2	0	0
subj332	55	(55, What is the name of the largest ocean on Earth?)	C	No	No	full	CB2	1	0
subj332	46	(46, The äóÖpatellaäó» refers to what part of the human body?)	C	yes	No	full	CB2	1	0
subj332	30	(30, What is the unit of sound intensity?)	C	No	No	divided	CB2	1	0
subj332	73	(73, What is the last name of the person who invented the cotton gin?)	C	No	No	full	CB2	1	0
subj332	62	(62, What is the name of the scholarship that enables international students to study at Oxford University?)	C	No	No	full	CB2	1	0
subj332	69	(69, What is the name of the Chinese religion founded by Lao Tse?)	C	No	No	full	CB2	1	0
subj332	36	(36, What is the name of the capital of Finland?)	C	No	No	divided	CB2	1	0
subj332	20	(20, What are people who make maps called?)	C	No	No	divided	CB2	0	0
subj332	26	(26, Who theorized in 1543 that the earth revolves around the sun?)	C	No	yes	divided	CB2	0	0
subj332	21	(21, What animal runs the fastest?)	C	No	No	divided	CB2	0	0
subj332	42	(42, For which country is the rupee the monetary unit?)	C	No	No	full	CB2	1	0
subj332	52	(52, What is the last name of the woman who began the profession of nursing?)	C	No	yes	full	CB2	1	0
subj332	17	(17, What is the term in golf referring to a score one under par on a particular hole?)	C	No	No	divided	CB2	0	0
subj332	44	(44, What was the first name of Sherlock Holmes' Dr. Watson?)	C	No	yes	full	CB2	1	0
subj332	65	(65, What sailors' disease resulted from a deficiency of Vitamin C?)	C	No	No	full	CB2	1	0
subj332	22	(22, Which country is the first to use gunpowder?)	I	No	No	divided	CB2	0	0
subj332	19	(19, What is the name of the capital of Australia?)	C	No	No	divided	CB2	0	0
subj332	79	(79, What was the first country to grant all women the right to vote?)	NR	yes	yes	full	CB2	1	1
subj332	11	(11, What is the name of the lightest wood known?)	NR	yes	No	divided	CB2	0	0
subj332	60	(60, What is the name of the North Star?)	NR	yes	No	full	CB2	1	0
subj332	50	(50, What is the last name of the man who invented the telegraph?)	I	yes	No	full	CB2	1	0
subj332	77	(77, How many timezones are there in Canada?)	I	yes	yes	full	CB2	1	1
subj332	31	(31, What nationality was the painter Rembrandt?)	I	No	No	divided	CB2	0	0
subj332	14	(14, What is the name of the ship on which Charles Darwin made his scientific voyage?)	C	No	No	divided	CB2	1	0
subj332	72	(72, What is the last name of the man who co-wrote, produced, directed, and starred in the film äóìCitizen Kane?äó)	C	No	No	full	CB2	1	0
subj332	35	(35, What is the last name of the first signer of the Declaration of Independence?)	C	No	yes	divided	CB2	1	0
subj332	70	(70, What is the name for a cyclone that occurs over land?)	C	yes	No	full	CB2	1	0
subj332	24	(24, What was the last name of Buffalo Bill?)	C	No	No	divided	CB2	1	0
subj332	47	(47, What word appears above George Washington's head on a standard (1932-1998) quarter?)	NR	yes	No	full	CB2	1	0
subj332	12	(12, What sea lies between Riga and Stockholm?)	I	No	No	divided	CB2	1	0
subj332	37	(37, What is the last name of the creator of the Muppets?)	C	No	No	divided	CB2	0	1
subj332	1	(1, What is the name of the ancient warrior who was dipped in the River Styx?)	C	No	No	divided	CB2	0	0
subj332	61	(61, What is the name of the volcanic rock that can float in water?)	I	No	No	full	CB2	1	0
subj332	2	(2, What is the name of the instrument used to measure windspeed?)	I	No	No	divided	CB2	1	0
subj332	40	(40, What is the name for words that share the same spelling and pronunciation, but have different meanings?)	I	No	yes	divided	CB2	0	1
subj332	75	(75, What was Chopin's nationality?)	C	No	No	full	CB2	1	1
subj332	82	(82, What is the last name of the cult leader who forced his followers to drink poison Kool-aid?)	C	No	No	full	CB2	1	1
subj332	43	(43, For which country is the yen the monetary unit?)	C	No	No	full	CB2	1	0
subj332	10	(10, What is an illegal move by a baseball pitcher that results in all runners advancing one base?)	I	yes	yes	divided	CB2	0	0
subj332	68	(68, What is the last name of the inventor of blue jeans?)	C	No	No	full	CB2	1	0
subj332	16	(16, What was the last name of the female star of the movie Casablanca?)	C	No	No	divided	CB2	1	0
subj332	27	(27, What is the name for the Greek god referred to as Cupid in Roman mythology?)	C	yes	No	divided	CB2	0	0
subj332	41	(41, What is the Latin name for the funny bone?)	I	No	No	full	CB2	0	0
subj332	8	(8, What is the name of the game that uses a doubling cube?)	I	No	No	divided	CB2	0	0
subj332	54	(54, What is the capital of Canada?)	C	No	No	full	CB2	1	0
subj332	56	(56, What is the name for a word like äóÖmadamäó» that reads the same way when read backwards or forwards?)	C	No	No	full	CB2	1	0
subj332	74	(74, What is the palace built by King Louis XIV?)	C	No	No	full	CB2	1	0
subj332	78	(78, Neptune gets its blue color from what gas?)	C	No	No	full	CB2	1	1
subj332	28	(28, Which sport used the terms stones and brooms?)	I	No	No	divided	CB2	0	0
subj332	9	(9, What is the last name of the Spanish explorer who crossed Panama and found the Pacific Ocean?)	C	No	No	divided	CB2	1	0
subj332	23	(23, What is the last name of the author who wrote under the pseudonym of Mark Twain?)	C	No	No	divided	CB2	1	0
subj332	64	(64, What is the technical name for the 'German measles'?)	NR	No	No	full	CB2	0	0
subj332	58	(58, With which artist is the movement Pointillism associated?)	NR	No	No	full	CB2	1	0
subj332	25	(25, What is the city in which the baseball hall of fame is located?)	C	No	No	divided	CB2	1	0
subj332	59	(59, What Italian city was destroyed when Mount Vesuvius erupted in 79 A.D.?)	C	No	No	full	CB2	1	0
subj332	53	(53, What is the name of the automobile instrument that measures mileage?)	C	No	No	full	CB2	1	0
subj332	38	(38, What is the name of the Volkswagon Beetle featured in the film äóìThe Love Bug?äó)	C	No	No	divided	CB2	1	1
subj332	33	(33, What is the Latin name for the thighbone?)	NR	No	No	divided	CB2	1	0
subj332	7	(7, What is the name of the island-city believed since antiquity to have sunk into the ocean?)	C	No	No	divided	CB2	0	0
subj332	51	(51, What was New York City originally called when it was a Dutch colony?)	C	No	No	full	CB2	1	0
subj332	15	(15, What is the capital of Northern Ireland?)	C	No	No	divided	CB2	1	0
subj332	45	(45, Of which country is Nairobi the capital?)	C	No	No	full	CB2	1	0
subj332	32	(32, Who is known as The Father of Geometry?)	C	yes	yes	divided	CB2	1	0
subj332	3	(3, What creatures live in a formicary?)	NR	No	No	divided	CB2	0	0
subj332	39	(39, What is the name of the mountain range in which Mt. Everest is located?)	C	No	No	divided	CB2	0	1
subj332	29	(29, What is the last name of the author of äóìCharlie and the Chocolate Factory?äó)	C	No	No	divided	CB2	1	0
subj332	71	(71, What is the smallest independent state in the world by both area and population?)	C	No	No	full	CB2	1	0
tot_001	26	(26, Who theorized in 1543 that the earth revolves around the sun?)	I	No	No	full	CB1	1	0
tot_001	59	(59, What Italian city was destroyed when Mount Vesuvius erupted in 79 A.D.?)	NR	yes	No	divided	CB1	1	0
tot_001	80	(80, Who was the first man to commit murder in the Bible?)	I	No	No	full	CB1	1	1
tot_001	47	(47, What word appears above George Washingtons head on a standard (1932-1998) quarter?) return Liberty I 5356 tot_001 pracquestions, 47 Answer (47, What word appears above George Washingtons head on a standard (1932-1998) quarter?)	I	No	No	divided	CB1	0	0
tot_001	20	(20, What are people who make maps called?)	I	No	No	full	CB1	1	0
tot_001	16	(16, What was the last name of the female star of the movie Casablanca?)	NR	No	No	full	CB1	1	0
tot_001	8	(8, What is the name of the game that uses a doubling cube?)	NR	No	No	full	CB1	1	0
tot_001	22	(22, Which country is the first to use gunpowder?)	C	No	No	full	CB1	1	0
tot_001	38	(38, What is the name of the Volkswagon Beetle featured in the film äóìThe Love Bug?äó)	NR	No	No	divided	CB1	1	1
tot_001	60	(60, What is the name of the North Star?)	I	yes	No	divided	CB1	1	0
tot_001	11	(11, What is the name of the lightest wood known?)	I	No	No	full	CB1	0	0
tot_001	51	(51, What was New York City originally called when it was a Dutch colony?)	I	No	yes	divided	CB1	1	0
tot_001	76	(76, What is the longest book in the Bible?)	I	No	yes	full	CB1	1	1
tot_001	39	(39, What is the name of the mountain range in which Mt. Everest is located?)	C	No	No	divided	CB1	0	1
tot_001	9	(9, What is the last name of the Spanish explorer who crossed Panama and found the Pacific Ocean?)	NR	yes	yes	full	CB1	1	0
tot_001	23	(23, What is the last name of the author who wrote under the pseudonym of Mark Twain?)	NR	yes	No	full	CB1	1	0
tot_001	28	(28, Which sport used the terms stones and brooms?)	NR	No	No	full	CB1	1	0
tot_001	1	(1, What is the name of the ancient warrior who was dipped in the River Styx?)	NR	No	No	full	CB1	1	0
tot_001	66	(66, How many wives did Henry VIII have?)	NR	No	No	divided	CB1	1	0
tot_001	68	(68, What is the last name of the inventor of blue jeans?)	I	No	No	divided	CB1	0	0
tot_001	27	(27, What is the name for the Greek god referred to as Cupid in Roman mythology?)	I	No	No	full	CB1	1	0
tot_001	81	(81, What is the last name of Queen Elizabeth Is mother?) return Boleyn I 3607 tot_001 pracquestions, 81 Answer (81, What is the last name of Queen Elizabeth Is mother?)	I	No	No	full	CB1	1	1
tot_001	4	(4, What is the first sign of the zodiac?)	I	No	No	full	CB1	1	0
tot_001	61	(61, What is the name of the volcanic rock that can float in water?)	NR	No	No	divided	CB1	1	0
tot_001	32	(32, Who is known as The Father of Geometry?)	I	No	No	full	CB1	1	0
tot_001	43	(43, For which country is the yen the monetary unit?)	C	No	No	divided	CB1	1	0
tot_001	75	(75, What was Chopins nationality?) return Polish I 2433 tot_001 pracquestions, 75 Answer (75, What was Chopins nationality?)	I	No	No	full	CB1	1	1
tot_001	29	(29, What is the last name of the author of äóìCharlie and the Chocolate Factory?äó)	I	No	No	full	CB1	1	0
tot_001	58	(58, With which artist is the movement Pointillism associated?)	NR	No	No	divided	CB1	1	0
tot_001	2	(2, What is the name of the instrument used to measure windspeed?)	I	No	No	full	CB1	1	0
tot_001	42	(42, For which country is the rupee the monetary unit?)	C	No	No	divided	CB1	1	0
tot_001	65	(65, What sailors disease resulted from a deficiency of Vitamin C?) return Scurvy I 4116 tot_001 pracquestions, 65 Answer (65, What sailors disease resulted from a deficiency of Vitamin C?)	C	No	No	divided	CB1	1	0
tot_001	40	(40, What is the name for words that share the same spelling and pronunciation, but have different meanings?)	NR	yes	No	divided	CB1	1	1
tot_001	37	(37, What is the last name of the creator of the Muppets?)	NR	No	No	divided	CB1	1	1
tot_001	74	(74, What is the palace built by King Louis XIV?)	NR	No	No	divided	CB1	1	0
tot_001	71	(71, What is the smallest independent state in the world by both area and population?)	I	No	No	divided	CB1	1	0
tot_001	3	(3, What creatures live in a formicary?)	C	No	No	full	CB1	1	0
tot_001	14	(14, What is the name of the ship on which Charles Darwin made his scientific voyage?)	NR	No	No	full	CB1	1	0
tot_001	56	(56, What is the name for a word like äóÖmadamäó» that reads the same way when read backwards or forwards?)	I	No	No	divided	CB1	0	0
tot_001	50	(50, What is the last name of the man who invented the telegraph?)	I	No	No	divided	CB1	1	0
tot_001	6	(6, For which city were the game properties in classic Monopoly named?)	NR	No	No	full	CB1	0	0
tot_001	54	(54, What is the capital of Canada?)	I	No	No	divided	CB1	0	0
tot_001	79	(79, What was the first country to grant all women the right to vote?)	I	No	yes	full	CB1	1	1
tot_001	5	(5, What is the last name of the twenty-first U.S. president?)	NR	No	No	full	CB1	1	0
tot_001	35	(35, What is the last name of the first signer of the Declaration of Independence?)	C	No	No	full	CB1	1	0
tot_001	57	(57, Which mythical bird burns itself so that a new bird can emerge from the ashes?)	NR	No	No	divided	CB1	1	0
tot_001	10	(10, What is an illegal move by a baseball pitcher that results in all runners advancing one base?)	NR	No	yes	full	CB1	1	0
tot_001	31	(31, What nationality was the painter Rembrandt?)	I	No	No	full	CB1	1	0
tot_001	69	(69, What is the name of the Chinese religion founded by Lao Tse?)	C	No	No	divided	CB1	1	0
tot_001	63	(63, What is the name of the husband-wife spies executed in 1951 for passing atomic secrets to Russia?)	NR	No	No	divided	CB1	0	0
tot_001	30	(30, What is the unit of sound intensity?)	I	No	No	full	CB1	1	0
tot_001	41	(41, What is the Latin name for the funny bone?)	NR	No	No	divided	CB1	1	0
tot_001	82	(82, What is the last name of the cult leader who forced his followers to drink poison Kool-aid?)	NR	No	No	full	CB1	0	1
tot_001	67	(67, What is the name of the first artificial satellite put in orbit by the Russians in 1957?)	NR	No	No	divided	CB1	0	0
tot_001	49	(49, What is the last name of the author of äóìGone with the Wind?äó)	NR	No	No	divided	CB1	1	0
tot_001	48	(48, What is the last name of the first person to complete a solo flight across the Atlantic ocean?)	I	No	No	divided	CB1	1	0
tot_001	12	(12, What sea lies between Riga and Stockholm?)	NR	No	No	full	CB1	1	0
tot_001	13	(13, What is the last name of the woman who founded the American Red Cross?)	NR	No	No	full	CB1	1	0
tot_001	44	(44, What was the first name of Sherlock Holmes Dr. Watson?) return John I 3425 tot_001 pracquestions, 44 Answer (44, What was the first name of Sherlock Holmes Dr. Watson?)	NR	No	No	divided	CB1	1	0
tot_001	72	(72, What is the last name of the man who co-wrote, produced, directed, and starred in the film äóìCitizen Kane?äó)	NR	No	No	divided	CB1	1	0
tot_001	24	(24, What was the last name of Buffalo Bill?)	I	No	No	full	CB1	1	0
tot_001	46	(46, The äóÖpatellaäó» refers to what part of the human body?)	I	No	No	divided	CB1	1	0
tot_001	64	(64, What is the technical name for the German measles?)	NR	No	No	divided	CB1	1	0
tot_001	15	(15, What is the capital of Northern Ireland?)	I	No	No	full	CB1	1	0
tot_001	36	(36, What is the name of the capital of Finland?)	NR	No	No	full	CB1	1	0
tot_001	70	(70, What is the name for a cyclone that occurs over land?)	I	No	No	divided	CB1	1	0
tot_001	78	(78, Neptune gets its blue color from what gas?)	I	No	No	full	CB1	1	1
tot_001	53	(53, What is the name of the automobile instrument that measures mileage?)	C	No	No	divided	CB1	1	0
tot_001	21	(21, What animal runs the fastest?)	C	No	No	full	CB1	1	0
tot_001	18	(18, What is the last name of the mythical giant lumberjack?)	NR	No	No	full	CB1	1	0
tot_001	17	(17, What is the term in golf referring to a score one under par on a particular hole?)	NR	No	No	full	CB1	1	0
tot_001	25	(25, What is the city in which the baseball hall of fame is located?)	NR	No	No	full	CB1	1	0
tot_001	33	(33, What is the Latin name for the thighbone?)	C	No	No	full	CB1	1	0
tot_001	45	(45, Of which country is Nairobi the capital?)	NR	No	No	divided	CB1	0	0
tot_001	62	(62, What is the name of the scholarship that enables international students to study at Oxford University?)	C	No	No	divided	CB1	0	0
tot_001	55	(55, What is the name of the largest ocean on Earth?)	C	No	No	divided	CB1	1	0
tot_001	7	(7, What is the name of the island-city believed since antiquity to have sunk into the ocean?)	C	No	No	full	CB1	1	0
tot_001	77	(77, How many time zones are there in Canada?)	I	No	No	full	CB1	1	1
tot_001	34	(34, For which country was the drachma the original monetary unit?)	C	No	No	full	CB1	1	0
tot_001	19	(19, What is the name of the capital of Australia?)	I	No	No	full	CB1	1	0
tot_002	59	(59, What Italian city was destroyed when Mount Vesuvius erupted in 79 A.D.?)	C	No	No	divided	CB1	0	0
tot_002	63	(63, What is the name of the husband-wife spies executed in 1951 for passing atomic secrets to Russia?)	NR	No	yes	divided	CB1	1	0
tot_002	75	(75, What was Chopins nationality?) return Polish I 2256 tot_002 pracquestions, 75 Answer (75, What was Chopins nationality?)	I	No	yes	full	CB1	1	1
tot_002	64	(64, What is the technical name for the German measles?)	NR	No	yes	divided	CB1	0	0
tot_002	26	(26, Who theorized in 1543 that the earth revolves around the sun?)	NR	yes	yes	full	CB1	1	0
tot_002	52	(52, What is the last name of the woman who began the profession of nursing?)	I	yes	No	divided	CB1	0	0
tot_002	18	(18, What is the last name of the mythical giant lumberjack?)	NR	yes	yes	full	CB1	1	0
tot_002	17	(17, What is the term in golf referring to a score one under par on a particular hole?)	C	No	No	full	CB1	1	0
tot_002	45	(45, Of which country is Nairobi the capital?)	I	No	yes	divided	CB1	0	0
tot_002	4	(4, What is the first sign of the zodiac?)	I	No	yes	full	CB1	1	0
tot_002	6	(6, For which city were the game properties in classic Monopoly named?)	I	No	No	full	CB1	1	0
tot_002	32	(32, Who is known as The Father of Geometry?)	I	No	No	full	CB1	1	0
tot_002	19	(19, What is the name of the capital of Australia?)	I	No	No	full	CB1	1	0
tot_002	14	(14, What is the name of the ship on which Charles Darwin made his scientific voyage?)	NR	yes	yes	full	CB1	1	0
tot_002	40	(40, What is the name for words that share the same spelling and pronunciation, but have different meanings?)	NR	yes	yes	divided	CB1	1	1
tot_002	46	(46, The äóÖpatellaäó» refers to what part of the human body?)	NR	No	yes	divided	CB1	1	0
tot_002	54	(54, What is the capital of Canada?)	I	No	yes	divided	CB1	0	0
tot_002	74	(74, What is the palace built by King Louis XIV?)	C	No	No	divided	CB1	1	0
tot_002	47	(47, What word appears above George Washingtons head on a standard (1932-1998) quarter?) return Liberty I 6143 tot_002 pracquestions, 47 Answer (47, What word appears above George Washingtons head on a standard (1932-1998) quarter?)	NR	yes	No	divided	CB1	0	0
tot_002	20	(20, What are people who make maps called?)	I	yes	No	full	CB1	1	0
tot_002	28	(28, Which sport used the terms stones and brooms?)	NR	yes	yes	full	CB1	0	0
tot_002	70	(70, What is the name for a cyclone that occurs over land?)	I	yes	yes	divided	CB1	0	0
tot_002	76	(76, What is the longest book in the Bible?)	NR	No	yes	full	CB1	1	1
tot_002	36	(36, What is the name of the capital of Finland?)	NR	No	yes	full	CB1	1	0
tot_002	81	(81, What is the last name of Queen Elizabeth Is mother?) return Boleyn I 3759 tot_002 pracquestions, 81 Answer (81, What is the last name of Queen Elizabeth Is mother?)	I	yes	yes	full	CB1	1	1
tot_002	37	(37, What is the last name of the creator of the Muppets?)	NR	No	No	divided	CB1	1	1
tot_002	72	(72, What is the last name of the man who co-wrote, produced, directed, and starred in the film äóìCitizen Kane?äó)	NR	No	No	divided	CB1	0	0
tot_002	41	(41, What is the Latin name for the funny bone?)	NR	yes	yes	divided	CB1	0	0
tot_002	2	(2, What is the name of the instrument used to measure windspeed?)	NR	yes	yes	full	CB1	1	0
tot_002	38	(38, What is the name of the Volkswagon Beetle featured in the film äóìThe Love Bug?äó)	NR	yes	yes	divided	CB1	0	1
tot_002	68	(68, What is the last name of the inventor of blue jeans?)	I	yes	yes	divided	CB1	1	0
tot_002	79	(79, What was the first country to grant all women the right to vote?)	NR	No	No	full	CB1	1	1
tot_002	1	(1, What is the name of the ancient warrior who was dipped in the River Styx?)	C	No	No	full	CB1	1	0
tot_002	13	(13, What is the last name of the woman who founded the American Red Cross?)	NR	No	yes	full	CB1	1	0
tot_002	3	(3, What creatures live in a formicary?)	I	No	No	full	CB1	1	0
tot_002	39	(39, What is the name of the mountain range in which Mt. Everest is located?)	NR	yes	yes	divided	CB1	1	1
tot_002	71	(71, What is the smallest independent state in the world by both area and population?)	NR	No	No	divided	CB1	0	0
tot_002	77	(77, How many time zones are there in Canada?)	I	yes	No	full	CB1	1	1
tot_002	22	(22, Which country is the first to use gunpowder?)	C	No	No	full	CB1	1	0
tot_002	82	(82, What is the last name of the cult leader who forced his followers to drink poison Kool-aid?)	I	yes	yes	full	CB1	1	1
tot_002	23	(23, What is the last name of the author who wrote under the pseudonym of Mark Twain?)	I	yes	No	full	CB1	1	0
tot_002	31	(31, What nationality was the painter Rembrandt?)	I	yes	No	full	CB1	1	0
tot_002	7	(7, What is the name of the island-city believed since antiquity to have sunk into the ocean?)	C	No	No	full	CB1	1	0
tot_002	9	(9, What is the last name of the Spanish explorer who crossed Panama and found the Pacific Ocean?)	I	No	yes	full	CB1	1	0
tot_002	61	(61, What is the name of the volcanic rock that can float in water?)	NR	No	No	divided	CB1	0	0
tot_002	67	(67, What is the name of the first artificial satellite put in orbit by the Russians in 1957?)	C	No	No	divided	CB1	1	0
tot_002	27	(27, What is the name for the Greek god referred to as Cupid in Roman mythology?)	I	yes	yes	full	CB1	1	0
tot_002	16	(16, What was the last name of the female star of the movie Casablanca?)	NR	No	No	full	CB1	1	0
tot_002	25	(25, What is the city in which the baseball hall of fame is located?)	I	No	No	full	CB1	1	0
tot_002	57	(57, Which mythical bird burns itself so that a new bird can emerge from the ashes?)	C	No	No	divided	CB1	1	0
tot_002	5	(5, What is the last name of the twenty-first U.S. president?)	NR	yes	No	full	CB1	1	0
tot_002	66	(66, How many wives did Henry VIII have?)	C	yes	yes	divided	CB1	0	0
tot_002	51	(51, What was New York City originally called when it was a Dutch colony?)	C	yes	No	divided	CB1	1	0
tot_002	15	(15, What is the capital of Northern Ireland?)	I	yes	No	full	CB1	1	0
tot_002	69	(69, What is the name of the Chinese religion founded by Lao Tse?)	NR	yes	yes	divided	CB1	0	0
tot_002	10	(10, What is an illegal move by a baseball pitcher that results in all runners advancing one base?)	I	No	yes	full	CB1	1	0
tot_002	33	(33, What is the Latin name for the thighbone?)	NR	No	No	full	CB1	1	0
tot_002	58	(58, With which artist is the movement Pointillism associated?)	NR	No	No	divided	CB1	1	0
tot_002	78	(78, Neptune gets its blue color from what gas?)	I	yes	yes	full	CB1	1	1
tot_002	35	(35, What is the last name of the first signer of the Declaration of Independence?)	C	yes	yes	full	CB1	1	0
tot_002	43	(43, For which country is the yen the monetary unit?)	C	yes	yes	divided	CB1	1	0
tot_002	48	(48, What is the last name of the first person to complete a solo flight across the Atlantic ocean?)	I	yes	yes	divided	CB1	1	0
tot_002	34	(34, For which country was the drachma the original monetary unit?)	C	No	No	full	CB1	1	0
tot_002	53	(53, What is the name of the automobile instrument that measures mileage?)	NR	yes	No	divided	CB1	1	0
tot_002	55	(55, What is the name of the largest ocean on Earth?)	C	No	No	divided	CB1	1	0
tot_002	29	(29, What is the last name of the author of äóìCharlie and the Chocolate Factory?äó)	C	yes	No	full	CB1	1	0
tot_002	60	(60, What is the name of the North Star?)	NR	yes	yes	divided	CB1	1	0
tot_002	11	(11, What is the name of the lightest wood known?)	NR	No	No	full	CB1	1	0
tot_002	65	(65, What sailors disease resulted from a deficiency of Vitamin C?) return Scurvy I 3990 tot_002 pracquestions, 65 Answer (65, What sailors disease resulted from a deficiency of Vitamin C?)	C	No	No	divided	CB1	1	0
tot_002	24	(24, What was the last name of Buffalo Bill?)	I	No	No	full	CB1	1	0
tot_002	49	(49, What is the last name of the author of äóìGone with the Wind?äó)	NR	yes	yes	divided	CB1	0	0
tot_002	44	(44, What was the first name of Sherlock Holmes Dr. Watson?) return John I 3681 tot_002 pracquestions, 44 Answer (44, What was the first name of Sherlock Holmes Dr. Watson?)	I	yes	yes	divided	CB1	0	0
tot_002	56	(56, What is the name for a word like äóÖmadamäó» that reads the same way when read backwards or forwards?)	I	yes	yes	divided	CB1	0	0
tot_002	73	(73, What is the last name of the person who invented the cotton gin?)	NR	yes	yes	divided	CB1	0	0
tot_002	30	(30, What is the unit of sound intensity?)	NR	yes	yes	full	CB1	1	0
tot_002	80	(80, Who was the first man to commit murder in the Bible?)	C	No	No	full	CB1	1	1
tot_002	21	(21, What animal runs the fastest?)	C	No	No	full	CB1	1	0
tot_002	50	(50, What is the last name of the man who invented the telegraph?)	I	No	yes	divided	CB1	0	0
tot_002	12	(12, What sea lies between Riga and Stockholm?)	I	yes	yes	full	CB1	1	0
tot_002	62	(62, What is the name of the scholarship that enables international students to study at Oxford University?)	NR	No	No	divided	CB1	1	0
tot_002	42	(42, For which country is the rupee the monetary unit?)	I	yes	yes	divided	CB1	1	0
tot_002	8	(8, What is the name of the game that uses a doubling cube?)	I	No	No	full	CB1	1	0
tot_003	56	(56, What is the name for a word like äóÖmadamäó» that reads the same way when read backwards or forwards?)	NR	yes	No	divided	CB1	0	0
tot_003	22	(22, Which country is the first to use gunpowder?)	I	No	yes	full	CB1	1	0
tot_003	30	(30, What is the unit of sound intensity?)	C	No	No	full	CB1	1	0
tot_003	45	(45, Of which country is Nairobi the capital?)	NR	No	yes	divided	CB1	1	0
tot_003	36	(36, What is the name of the capital of Finland?)	NR	No	No	full	CB1	1	0
tot_003	32	(32, Who is known as The Father of Geometry?)	NR	yes	yes	full	CB1	1	0
tot_003	61	(61, What is the name of the volcanic rock that can float in water?)	C	No	No	divided	CB1	1	0
tot_003	74	(74, What is the palace built by King Louis XIV?)	C	No	No	divided	CB1	1	0
tot_003	82	(82, What is the last name of the cult leader who forced his followers to drink poison Kool-aid?)	NR	yes	yes	full	CB1	1	1
tot_003	59	(59, What Italian city was destroyed when Mount Vesuvius erupted in 79 A.D.?)	I	No	No	divided	CB1	1	0
tot_003	10	(10, What is an illegal move by a baseball pitcher that results in all runners advancing one base?)	C	No	No	full	CB1	1	0
tot_003	15	(15, What is the capital of Northern Ireland?)	I	No	No	full	CB1	1	0
tot_003	38	(38, What is the name of the Volkswagon Beetle featured in the film äóìThe Love Bug?äó)	I	No	No	divided	CB1	1	1
tot_003	20	(20, What are people who make maps called?)	C	No	No	full	CB1	1	0
tot_003	52	(52, What is the last name of the woman who began the profession of nursing?)	NR	yes	yes	divided	CB1	0	0
tot_003	71	(71, What is the smallest independent state in the world by both area and population?)	NR	No	No	divided	CB1	1	0
tot_003	81	(81, What is the last name of Queen Elizabeth Is mother?) return Boleyn I 3470 tot_003 pracquestions, 81 Answer (81, What is the last name of Queen Elizabeth Is mother?)	NR	No	No	full	CB1	1	1
tot_003	40	(40, What is the name for words that share the same spelling and pronunciation, but have different meanings?)	I	No	No	divided	CB1	0	1
tot_003	25	(25, What is the city in which the baseball hall of fame is located?)	NR	No	No	full	CB1	1	0
tot_003	53	(53, What is the name of the automobile instrument that measures mileage?)	C	No	No	divided	CB1	1	0
tot_003	5	(5, What is the last name of the twenty-first U.S. president?)	NR	No	yes	full	CB1	1	0
tot_003	79	(79, What was the first country to grant all women the right to vote?)	NR	No	yes	full	CB1	1	1
tot_003	57	(57, Which mythical bird burns itself so that a new bird can emerge from the ashes?)	C	No	No	divided	CB1	1	0
tot_003	3	(3, What creatures live in a formicary?)	NR	No	No	full	CB1	1	0
tot_003	26	(26, Who theorized in 1543 that the earth revolves around the sun?)	C	No	No	full	CB1	1	0
tot_003	23	(23, What is the last name of the author who wrote under the pseudonym of Mark Twain?)	NR	yes	No	full	CB1	1	0
tot_003	4	(4, What is the first sign of the zodiac?)	NR	No	No	full	CB1	1	0
tot_003	43	(43, For which country is the yen the monetary unit?)	I	No	No	divided	CB1	1	0
tot_003	13	(13, What is the last name of the woman who founded the American Red Cross?)	NR	No	No	full	CB1	1	0
tot_003	31	(31, What nationality was the painter Rembrandt?)	I	No	No	full	CB1	1	0
tot_003	35	(35, What is the last name of the first signer of the Declaration of Independence?)	NR	No	No	full	CB1	1	0
tot_003	37	(37, What is the last name of the creator of the Muppets?)	NR	yes	No	divided	CB1	0	1
tot_003	14	(14, What is the name of the ship on which Charles Darwin made his scientific voyage?)	C	No	No	full	CB1	1	0
tot_003	16	(16, What was the last name of the female star of the movie Casablanca?)	NR	No	No	full	CB1	1	0
tot_003	65	(65, What sailors disease resulted from a deficiency of Vitamin C?) return Scurvy I 4224 tot_003 pracquestions, 65 Answer (65, What sailors disease resulted from a deficiency of Vitamin C?)	C	No	No	divided	CB1	1	0
tot_003	64	(64, What is the technical name for the German measles?)	NR	No	yes	divided	CB1	1	0
tot_003	28	(28, Which sport used the terms stones and brooms?)	I	No	No	full	CB1	1	0
tot_003	55	(55, What is the name of the largest ocean on Earth?)	C	No	No	divided	CB1	0	0
tot_003	24	(24, What was the last name of Buffalo Bill?)	NR	No	No	full	CB1	1	0
tot_003	60	(60, What is the name of the North Star?)	C	No	No	divided	CB1	1	0
tot_003	49	(49, What is the last name of the author of äóìGone with the Wind?äó)	NR	No	No	divided	CB1	1	0
tot_003	75	(75, What was Chopins nationality?) return Polish I 2430 tot_003 pracquestions, 75 Answer (75, What was Chopins nationality?)	NR	No	No	full	CB1	1	1
tot_003	29	(29, What is the last name of the author of äóìCharlie and the Chocolate Factory?äó)	NR	No	No	full	CB1	1	0
tot_003	76	(76, What is the longest book in the Bible?)	NR	No	yes	full	CB1	1	1
tot_003	48	(48, What is the last name of the first person to complete a solo flight across the Atlantic ocean?)	C	No	No	divided	CB1	1	0
tot_003	73	(73, What is the last name of the person who invented the cotton gin?)	C	No	No	divided	CB1	1	0
tot_003	72	(72, What is the last name of the man who co-wrote, produced, directed, and starred in the film äóìCitizen Kane?äó)	NR	No	No	divided	CB1	0	0
tot_003	34	(34, For which country was the drachma the original monetary unit?)	NR	No	No	full	CB1	1	0
tot_003	6	(6, For which city were the game properties in classic Monopoly named?)	I	No	No	full	CB1	1	0
tot_003	11	(11, What is the name of the lightest wood known?)	C	No	No	full	CB1	1	0
tot_003	54	(54, What is the capital of Canada?)	NR	No	No	divided	CB1	0	0
[truncated: 1,744 more rows]
